# Supplementary material for: 1-Formyl-r-2,c-6-bis­(4-methoxy­phen­yl)-t-3-methyl­piperidin-4-one
Source: Acta Crystallogr Sect E Struct Rep Online. 2009 Oct 23;65(Pt 11):o2813. doi: 10.1107/S1600536809042457 (PMC2971181; doi:10.1107/S1600536809042457)
Supplement: Supplementary file 2 [file e-65-o2813-Isup2.hkl]

#
# h,k,l, Fc-squared, Fo-squared, sigma(Fo-squared) and status flag
#
data_I
_shelx_title ' fpm3mp-o in P -1 Z=4 C21H23NO4'
_shelx_refln_list_code          4
_shelx_F_calc_maximum      135.74
_exptl_crystal_F_000       751.90
_reflns_d_resolution_high  0.8013
 
loop_
 _symmetry_equiv_pos_as_xyz
 'x, y, z'
 '-x, -y, -z'
 
_cell_length_a    11.5409
_cell_length_b    12.4972
_cell_length_c    14.7816
_cell_angle_alpha  67.878
_cell_angle_beta   74.719
_cell_angle_gamma  67.123
 
_shelx_F_squared_multiplier     1.000
 
loop_
 _refln_index_h
 _refln_index_k
 _refln_index_l
 _refln_F_squared_calc
 _refln_F_squared_meas
 _refln_F_squared_sigma
 _refln_observed_status
   2   0   0     2199.43     2107.48      4.20 o
   3   0   0     1548.22     1456.08     13.46 o
   4   0   0     4231.13     4026.73     14.28 o
   5   0   0     1169.84     1124.45      4.80 o
   6   0   0        1.98        2.43      0.54 o
   7   0   0      530.08      513.55      3.87 o
   8   0   0      612.62      592.34      4.99 o
   9   0   0      146.23      137.75     10.22 o
  10   0   0      331.06      291.72      3.68 o
  11   0   0      156.75      144.40      2.56 o
  12   0   0       11.87       12.83      0.70 o
  13   0   0        2.02        2.98      0.56 o
 -12   1   0      651.87      610.27     19.66 o
 -11   1   0       38.27       33.91      1.46 o
 -10   1   0      309.96      268.85      3.56 o
  -9   1   0     2262.54     1982.42      9.58 o
  -8   1   0        0.00        0.51      0.79 o
  -7   1   0     2596.60     2511.11     30.96 o
  -6   1   0      363.15      354.48      6.53 o
  -5   1   0     1269.74     1204.70     28.41 o
  -4   1   0       19.95       20.50      2.03 o
  -3   1   0     3072.61     2655.87      8.55 o
  -1   1   0        0.27        0.88      0.24 o
   1   1   0     2918.47     2632.08     57.09 o
   2   1   0      563.22      524.59      5.77 o
   3   1   0     2106.34     2031.72      4.70 o
   4   1   0      482.28      526.88     10.47 o
   5   1   0     2112.63     2229.89     12.95 o
   6   1   0     2139.68     2093.19     50.58 o
   7   1   0       42.19       28.95      1.31 o
   8   1   0      418.58      453.34      4.28 o
   9   1   0        0.26        0.21      0.61 o
  10   1   0       51.18       53.26      3.65 o
  11   1   0       67.54       66.61      1.89 o
  12   1   0      405.86      375.65      3.54 o
  13   1   0      403.04      407.81      1.95 o
 -12   2   0       36.41       47.91      1.29 o
 -11   2   0        0.34        0.57      0.69 o
 -10   2   0      123.60      118.29      2.44 o
  -9   2   0       54.96       54.98      1.91 o
  -8   2   0      385.28      400.97     14.25 o
  -7   2   0       16.15       24.73      1.50 o
  -6   2   0        1.46        0.88      0.53 o
  -5   2   0      525.85      544.72      4.10 o
  -4   2   0      146.01      162.06      2.82 o
  -3   2   0     1071.10      975.35      5.99 o
  -2   2   0      439.75      493.25      3.77 o
  -1   2   0        2.18       15.74      4.04 o
   0   2   0      936.38      856.23      4.05 o
   1   2   0     3751.70     3255.00      5.45 o
   2   2   0     3286.80     2908.43     20.07 o
   3   2   0    10014.57     8928.63    130.04 o
   4   2   0      241.71      253.71      5.46 o
   5   2   0       70.08       85.47      1.18 o
   6   2   0      159.23      144.13      6.90 o
   7   2   0       57.21       54.10      2.61 o
   8   2   0        3.60        3.68      1.72 o
   9   2   0      445.21      447.99      3.03 o
  10   2   0      608.00      584.39      8.87 o
  11   2   0      507.97      510.29      9.92 o
  12   2   0      181.31      172.81      2.56 o
  13   2   0       81.51       84.17      1.25 o
 -11   3   0        2.23        1.41      0.54 o
 -10   3   0      603.76      585.25     23.66 o
  -9   3   0       72.05       75.41      3.46 o
  -8   3   0       13.93       15.96      0.85 o
  -7   3   0       30.77       24.61      1.47 o
  -6   3   0       31.57       25.37      0.98 o
  -5   3   0      296.31      295.81      2.97 o
  -4   3   0     2263.08     2215.29      7.79 o
  -3   3   0       75.11       92.03      2.01 o
  -2   3   0      526.26      497.33      3.10 o
  -1   3   0      519.67      548.83      5.79 o
   0   3   0     3980.93     3965.84    201.13 o
   1   3   0     1341.73     1361.11      6.15 o
   2   3   0      708.54      769.80      4.83 o
   3   3   0     2924.83     2920.10     41.51 o
   4   3   0     4239.39     4334.49     31.63 o
   5   3   0      439.84      509.20     10.67 o
   6   3   0        8.61        2.20      0.51 o
   7   3   0       64.57       76.56     10.85 o
   8   3   0      106.05      100.31      2.75 o
   9   3   0      179.07      189.08      2.19 o
  10   3   0      309.34      318.51      7.97 o
  11   3   0       10.09        8.47      0.81 o
  12   3   0       84.32       85.04      1.22 o
  13   3   0       83.96       83.99      1.03 o
 -11   4   0        1.64        1.22      0.56 o
 -10   4   0      194.73      206.84      1.65 o
  -9   4   0        3.08        4.10      0.71 o
  -8   4   0      778.13      782.21      4.07 o
  -7   4   0        2.40        2.62      1.04 o
  -6   4   0      115.41      106.66      2.56 o
  -5   4   0       28.30       32.45      1.33 o
  -4   4   0     1291.21     1155.41      7.32 o
  -3   4   0       21.85       44.84     12.09 o
  -2   4   0        0.84        4.18      0.53 o
  -1   4   0      145.59      117.11      4.91 o
   0   4   0     4991.00     4731.33     26.85 o
   1   4   0     1080.81     1126.77      4.62 o
   2   4   0    11239.17     9392.92    139.40 o
   3   4   0      833.74      920.35      6.37 o
   4   4   0      149.25      128.98      2.29 o
   5   4   0       35.74       53.35      2.28 o
   6   4   0        7.50        6.75      1.61 o
   7   4   0      176.04      161.35      4.12 o
   8   4   0      243.79      245.98      2.42 o
   9   4   0       59.11       52.54      1.29 o
  10   4   0       47.54       51.21      1.56 o
  11   4   0       23.05       25.62      2.55 o
  12   4   0       18.26       18.19      2.11 o
  13   4   0      335.73      330.95      9.16 o
 -10   5   0       42.61       49.87      1.78 o
  -9   5   0      143.00      140.71      1.61 o
  -8   5   0      369.96      380.63      3.71 o
  -7   5   0      449.19      456.53     20.62 o
  -6   5   0      343.69      332.60     12.97 o
  -5   5   0       16.65       26.51      1.16 o
  -4   5   0       11.61       17.16      1.54 o
  -3   5   0       15.96       16.70      1.36 o
  -2   5   0        6.58        7.38      0.76 o
  -1   5   0      222.21      212.97      2.40 o
   0   5   0      207.16      190.56      3.87 o
   1   5   0      755.72      813.03     23.05 o
   2   5   0       23.96       35.95      1.10 o
   3   5   0       14.04       28.39      9.77 o
   4   5   0      106.03      110.29      1.36 o
   5   5   0      187.58      207.99      3.71 o
   6   5   0      378.32      409.95      5.29 o
   7   5   0      695.58      711.27      7.05 o
   8   5   0      464.57      461.73      9.28 o
   9   5   0      337.48      298.44      4.53 o
  10   5   0        9.07        7.72      0.81 o
  11   5   0        0.27        0.86      0.68 o
  12   5   0       51.28       63.39      2.22 o
  13   5   0      160.85      147.61      1.60 o
  -9   6   0       14.28       15.14      0.67 o
  -8   6   0        0.84        3.03      2.26 o
  -7   6   0      100.52      102.80      2.70 o
  -6   6   0      326.44      292.70      3.68 o
  -5   6   0      476.80      459.61      9.34 o
  -4   6   0        0.12        0.57      0.84 o
  -3   6   0      820.63      770.61      7.87 o
  -2   6   0       20.06       26.97      1.18 o
  -1   6   0      149.22      118.30      2.94 o
   0   6   0       40.57       27.35      1.08 o
   1   6   0     1319.77     1406.24      7.36 o
   2   6   0     2884.00     2877.35     10.11 o
   3   6   0        0.26        3.47      0.62 o
   4   6   0        3.69        6.27      3.24 o
   5   6   0       86.88       94.88      3.14 o
   6   6   0      286.36      288.91      6.83 o
   7   6   0       14.98       12.06      1.73 o
   8   6   0       27.75       33.49      0.98 o
   9   6   0      230.85      209.89      3.16 o
  10   6   0      378.88      335.95      2.98 o
  11   6   0      211.25      193.17      4.99 o
  12   6   0       44.91       49.42      1.55 o
  13   6   0      130.92      126.10      1.54 o
  -9   7   0       37.66       46.66      1.10 o
  -8   7   0       31.13       37.02      1.39 o
  -7   7   0       51.55       54.73      0.93 o
  -6   7   0       79.09       64.40      1.70 o
  -5   7   0      491.49      438.43      4.96 o
  -4   7   0      117.07      121.36      1.68 o
  -3   7   0      229.07      222.21      3.84 o
  -2   7   0       70.92       76.89      1.47 o
  -1   7   0      253.13      238.61      3.14 o
   0   7   0      741.81      755.98     14.52 o
   1   7   0        0.12        1.36      0.85 o
   2   7   0     2671.68     2627.54      9.92 o
   3   7   0      417.01      400.88      5.35 o
   4   7   0      241.90      220.40      3.03 o
   5   7   0       13.38       16.75      1.17 o
   6   7   0      291.86      283.11      2.87 o
   7   7   0       61.56       47.74      1.24 o
   8   7   0       10.66        9.05      0.77 o
   9   7   0       33.07       34.75      1.19 o
  10   7   0      385.67      346.97      3.04 o
  11   7   0       25.50       27.73      0.76 o
  12   7   0        2.04        2.22      0.59 o
  13   7   0        0.85        2.25      0.54 o
  -8   8   0      169.14      206.84      2.17 o
  -7   8   0       91.20      104.85      3.62 o
  -6   8   0      148.21      154.86      7.41 o
  -5   8   0      207.55      203.05      4.69 o
  -4   8   0       98.07       79.20      1.48 o
  -3   8   0        0.51        2.92      1.16 o
  -2   8   0       32.04       36.05      1.07 o
  -1   8   0      407.54      412.31     22.13 o
   0   8   0      711.51      717.36      4.52 o
   1   8   0        1.60        1.70      2.51 o
   2   8   0      334.01      313.62      3.20 o
   3   8   0        7.99        1.87      1.08 o
   4   8   0       91.45      111.71      2.36 o
   5   8   0       29.25       30.00      0.91 o
   6   8   0        0.01        0.73      0.42 o
   7   8   0      730.90      657.94      4.03 o
   8   8   0        1.58        2.52      0.48 o
   9   8   0       13.56        7.86      0.83 o
  10   8   0      233.76      220.24      3.48 o
  11   8   0      270.04      266.92      3.01 o
  12   8   0      338.62      341.48      7.93 o
  13   8   0        0.11        1.23      0.47 o
  -7   9   0      310.32      325.64      2.66 o
  -6   9   0      467.10      491.43      2.49 o
  -5   9   0       63.33       52.95      1.22 o
  -4   9   0        2.65        4.84      0.65 o
  -3   9   0      115.09      114.95      1.76 o
  -2   9   0     1531.42     1386.69     25.08 o
  -1   9   0        3.05        6.82      1.19 o
   0   9   0      548.43      495.13     10.59 o
   1   9   0      238.42      263.99      3.96 o
   2   9   0      585.45      635.88     21.06 o
   3   9   0      135.75      149.48      1.99 o
   4   9   0       62.23       72.96      2.04 o
   5   9   0      771.32      843.34     28.63 o
   6   9   0        0.04        0.92      0.65 o
   7   9   0      940.66      860.33      5.74 o
   8   9   0       45.70       30.80      0.90 o
   9   9   0      381.02      360.51      3.25 o
  10   9   0      907.44      793.93      3.80 o
  11   9   0       31.11       34.05      0.83 o
  12   9   0      386.27      399.27      3.05 o
  -6  10   0        1.11        1.45      0.64 o
  -5  10   0     1329.34     1395.87     11.89 o
  -4  10   0      219.03      224.78      2.00 o
  -3  10   0        1.40        3.01      0.75 o
  -2  10   0       61.65       61.38      1.37 o
  -1  10   0     1107.72     1004.18     19.03 o
   0  10   0       16.50       16.66      1.11 o
   1  10   0      488.07      473.79     30.01 o
   2  10   0      821.99      924.21     45.90 o
   3  10   0     1704.39     1634.73     31.79 o
   4  10   0     1674.92     1684.28     35.27 o
   5  10   0       77.53       62.53      6.28 o
   6  10   0      304.22      258.65     20.28 o
   7  10   0       64.02       76.57      2.04 o
   8  10   0       60.61       48.07      1.19 o
   9  10   0       84.46       96.75      1.28 o
  10  10   0       85.65       84.48      1.14 o
  11  10   0        9.69        7.22      0.62 o
  -4  11   0        0.70        1.70      0.47 o
  -3  11   0       25.32       22.92      0.69 o
  -2  11   0      455.25      427.86      3.85 o
  -1  11   0       31.22       31.85      1.25 o
   0  11   0      528.75      509.26      6.58 o
   1  11   0      104.69      110.60      8.27 o
   2  11   0     1455.68     1466.99     82.34 o
   3  11   0      155.18      138.48      1.97 o
   4  11   0      335.05      296.90      2.85 o
   5  11   0       64.83       78.50      3.04 o
   6  11   0      166.50      140.90     13.71 o
   7  11   0      319.80      267.23      3.75 o
   8  11   0      202.05      197.34      3.17 o
   9  11   0        1.98        4.54      1.00 o
  10  11   0       10.26        9.38      0.93 o
  11  11   0       50.70       55.39      1.16 o
  -3  12   0      170.79      179.67      1.96 o
  -2  12   0        0.94        2.02      0.45 o
  -1  12   0        7.04        7.41      0.59 o
   0  12   0        2.92        4.04      0.77 o
   1  12   0       22.44       24.62      1.03 o
   2  12   0       12.15       14.61      1.55 o
   3  12   0       35.68       38.15      1.10 o
   4  12   0       18.77       23.78      1.00 o
   5  12   0      144.73      140.30      1.86 o
   6  12   0      198.45      217.64     18.04 o
   7  12   0       22.49       20.12      1.28 o
   8  12   0      276.80      266.42      3.30 o
   9  12   0        0.95        0.61      0.82 o
  10  12   0       31.80       44.84      1.19 o
  -1  13   0      126.10      132.13      1.56 o
   0  13   0       34.59       40.93      1.23 o
   1  13   0        3.63        6.54      0.96 o
   2  13   0        5.48       12.72      1.16 o
   3  13   0      185.92      186.24      2.75 o
   4  13   0       17.94       19.89      0.78 o
   5  13   0       16.55       17.83      0.77 o
   6  13   0       23.68       23.94      0.99 o
   7  13   0       23.75       25.12      1.15 o
   8  13   0        8.72       11.31      0.89 o
   9  13   0       16.97       19.38      0.88 o
   2  14   0        7.96        6.51      0.69 o
   3  14   0        6.18        7.14      0.78 o
   4  14   0      367.78      392.42      2.89 o
   5  14   0       33.24       37.96      0.97 o
   6  14   0      107.14      110.52      1.36 o
   7  14   0       58.64       70.87      1.11 o
  -8 -13   1        7.59        6.73      0.69 o
  -7 -13   1       17.46       12.27      0.83 o
  -6 -13   1      183.64      203.22      8.96 o
  -5 -13   1        2.66        2.83      1.37 o
  -4 -13   1        8.73       12.79      0.99 o
  -3 -13   1        4.25        1.20      0.91 o
  -2 -13   1       66.07       75.56      1.69 o
  -1 -13   1        0.23        0.54      0.74 o
   0 -13   1       13.45       15.18      0.82 o
 -10 -12   1        0.78        5.15      0.65 o
  -9 -12   1       15.06       24.45      1.08 o
  -8 -12   1        4.21        7.61      0.98 o
  -7 -12   1        4.61        4.18      1.00 o
  -6 -12   1       10.43       10.81      0.84 o
  -5 -12   1       37.70       39.11      1.11 o
  -4 -12   1      275.51      280.53      2.69 o
  -3 -12   1      106.36       97.91      1.40 o
  -2 -12   1       72.22       69.57      2.07 o
  -1 -12   1       11.09       11.99      1.23 o
   0 -12   1       79.85       70.54      1.23 o
   1 -12   1        0.63        2.16      0.96 o
   2 -12   1       24.81       28.84      0.92 o
 -11 -11   1       39.73       53.20      1.05 o
 -10 -11   1        1.74        4.48      0.79 o
  -9 -11   1       19.33       23.03      1.25 o
  -8 -11   1        1.72        2.01      1.07 o
  -7 -11   1      189.83      187.65      3.10 o
  -6 -11   1       39.12       36.11      2.20 o
  -5 -11   1      229.61      190.03      2.93 o
  -4 -11   1       79.13       97.26      1.67 o
  -3 -11   1      532.12      501.03      9.62 o
  -2 -11   1      220.89      205.34      3.49 o
  -1 -11   1       82.75       84.82      1.70 o
   0 -11   1      277.56      260.89      3.63 o
   1 -11   1      347.82      353.85      2.22 o
   2 -11   1      187.12      191.24      1.84 o
   3 -11   1        0.02        0.16      0.39 o
   4 -11   1      143.35      164.86      2.23 o
 -11 -10   1      128.05      135.35      1.79 o
 -10 -10   1      414.66      430.06      3.77 o
  -9 -10   1        6.42        6.97      0.61 o
  -8 -10   1      634.67      625.62     17.25 o
  -7 -10   1      942.97      873.40     37.15 o
  -6 -10   1        9.97        9.21      0.85 o
  -5 -10   1        0.56        2.04      0.74 o
  -4 -10   1       52.05       36.57      1.22 o
  -3 -10   1       77.00       57.88      1.39 o
  -2 -10   1       30.12       30.49      1.69 o
  -1 -10   1       38.35       31.50      1.26 o
   0 -10   1      302.21      286.61      6.05 o
   1 -10   1      480.36      463.78     13.33 o
   2 -10   1        4.88        4.00      0.66 o
   3 -10   1       24.64       23.73      1.25 o
   4 -10   1      297.60      299.17      6.13 o
   5 -10   1       19.47       15.45      0.76 o
   6 -10   1      191.80      207.78      1.92 o
 -12  -9   1      238.88      241.43      2.27 o
 -11  -9   1       45.86       51.86      1.00 o
 -10  -9   1      259.18      236.91      2.32 o
  -9  -9   1      253.00      224.44      1.89 o
  -8  -9   1       11.06       10.15      0.67 o
  -7  -9   1      119.54       97.88      1.64 o
  -6  -9   1      386.46      356.84      3.89 o
  -5  -9   1       74.87       88.67      1.24 o
  -4  -9   1      330.19      317.83      6.23 o
  -3  -9   1      427.51      429.34      2.98 o
  -2  -9   1       19.95       23.27      6.17 o
  -1  -9   1      314.33      283.04      6.68 o
   0  -9   1      156.97      148.96      2.05 o
   1  -9   1      168.08      166.61      4.32 o
   2  -9   1     1055.18     1080.05      4.96 o
   3  -9   1       10.42       11.00      0.73 o
   4  -9   1       34.78       35.85      2.36 o
   5  -9   1      173.24      162.81      1.84 o
   6  -9   1      150.23      172.36      3.98 o
   7  -9   1        8.48        6.37      0.78 o
 -12  -8   1      307.88      318.52      2.82 o
 -11  -8   1       25.93       20.65      0.67 o
 -10  -8   1      340.58      356.33      5.20 o
  -9  -8   1      242.53      196.74      2.34 o
  -8  -8   1       55.66       60.99      0.94 o
  -7  -8   1        0.55        1.40      0.54 o
  -6  -8   1      161.54      139.06      1.44 o
  -5  -8   1      837.58      910.04      3.93 o
  -4  -8   1      670.19      662.66      5.66 o
  -3  -8   1       58.51       58.57      4.26 o
  -2  -8   1       93.78       95.61      3.62 o
  -1  -8   1      143.54      160.24      2.21 o
   0  -8   1       11.24       17.54      5.43 o
   1  -8   1       62.54       59.01      1.45 o
   2  -8   1       78.22       86.74      1.50 o
   3  -8   1        1.60        5.26      2.36 o
   4  -8   1      305.05      279.50      2.51 o
   5  -8   1        9.31       11.89      0.75 o
   6  -8   1       81.67       76.24      3.21 o
   7  -8   1      299.99      334.83     13.57 o
   8  -8   1       14.92       19.31      0.94 o
 -13  -7   1        0.00        0.36      0.45 o
 -12  -7   1       97.41      104.48      1.79 o
 -11  -7   1      187.52      187.56      1.76 o
 -10  -7   1      247.30      219.69      2.12 o
  -9  -7   1      365.17      329.37      3.80 o
  -8  -7   1      338.74      311.07      3.07 o
  -7  -7   1     1015.35     1033.68      4.56 o
  -6  -7   1       55.66       53.95      1.04 o
  -5  -7   1      751.37      756.23      5.62 o
  -4  -7   1      146.82      193.57      2.85 o
  -3  -7   1        6.26       11.59      1.02 o
  -2  -7   1      506.56      533.18      3.91 o
  -1  -7   1     1042.69     1115.63      6.58 o
   0  -7   1      271.55      313.97     11.40 o
   1  -7   1     1376.61     1357.59      8.89 o
   2  -7   1       19.79       15.03      0.75 o
   3  -7   1        1.39        4.20      0.72 o
   4  -7   1        6.40        7.30      0.79 o
   5  -7   1       22.29       17.18      0.96 o
   6  -7   1      433.37      431.88     17.23 o
   7  -7   1       19.03       21.74      0.96 o
   8  -7   1       88.07       95.80      1.90 o
   9  -7   1      188.65      222.23      2.00 o
 -13  -6   1       18.07       17.98      0.71 o
 -12  -6   1        0.17        0.48      0.53 o
 -11  -6   1      412.99      394.99      2.97 o
 -10  -6   1      799.01      733.74     14.76 o
  -9  -6   1     1473.91     1365.16      9.78 o
  -8  -6   1      170.25      156.53      2.40 o
  -7  -6   1      139.17      149.81      2.36 o
  -6  -6   1      102.91      107.26      2.17 o
  -5  -6   1        8.34       21.36      1.13 o
  -4  -6   1     1182.58     1211.74     15.89 o
  -3  -6   1       91.90      136.83      2.25 o
  -2  -6   1     1502.98     1534.64      6.69 o
  -1  -6   1        0.39        1.29      0.72 o
   0  -6   1       92.53       80.96      2.38 o
   1  -6   1       96.55       90.23      4.31 o
   2  -6   1      167.96      200.01      2.77 o
   3  -6   1        2.94        5.40      1.39 o
   4  -6   1      126.81      127.80      1.65 o
   5  -6   1       39.63       33.78      1.29 o
   6  -6   1      129.89      127.37      1.79 o
   7  -6   1      266.92      297.14      5.61 o
   8  -6   1        1.37        2.38      0.63 o
   9  -6   1       18.14       18.43      1.09 o
 -13  -5   1       27.21       28.44      0.82 o
 -12  -5   1       38.98       33.23      1.20 o
 -11  -5   1      175.34      152.24      1.90 o
 -10  -5   1      768.25      720.37      5.55 o
  -9  -5   1       56.22       56.06      1.34 o
  -8  -5   1      277.90      275.84      1.98 o
  -7  -5   1       11.09        8.01      1.70 o
  -6  -5   1        0.09        0.78      1.25 o
  -5  -5   1        0.82        1.49      0.69 o
  -4  -5   1      586.15      604.79      4.29 o
  -3  -5   1     1784.59     1827.01      7.11 o
  -2  -5   1      132.12      148.48      1.74 o
  -1  -5   1      129.61      163.72      3.08 o
   0  -5   1       24.74       21.99      0.94 o
   1  -5   1      126.92      151.99      3.55 o
   2  -5   1      408.71      395.48      3.45 o
   3  -5   1       17.36       15.75      1.45 o
   4  -5   1       21.42       27.10      2.48 o
   5  -5   1       26.52       18.42      0.79 o
   6  -5   1      231.11      217.00      4.35 o
   7  -5   1       26.60       28.46      0.81 o
   8  -5   1       39.55       39.98      0.98 o
   9  -5   1       78.05       80.33      1.00 o
  10  -5   1        0.07        0.19      0.42 o
 -13  -4   1      123.30      105.52      2.59 o
 -12  -4   1       25.89       25.15      1.05 o
 -11  -4   1       63.32       58.83      1.69 o
 -10  -4   1      245.09      222.42     10.70 o
  -9  -4   1      274.52      250.91      2.46 o
  -8  -4   1        0.86        1.06      0.56 o
  -7  -4   1       45.71       53.73      4.63 o
  -6  -4   1      830.70      876.11     13.13 o
  -5  -4   1      157.13      145.77      5.53 o
  -4  -4   1     3502.19     3761.48     39.24 o
  -3  -4   1      349.43      358.73      6.26 o
  -2  -4   1      707.07      685.20      4.51 o
  -1  -4   1      303.79      267.64      4.33 o
   0  -4   1        2.90        0.96      0.45 o
   1  -4   1      719.97      755.82      3.97 o
   2  -4   1      460.15      499.35      7.38 o
   3  -4   1      429.38      453.20     11.08 o
   4  -4   1     1651.22     1682.05     12.81 o
   5  -4   1      122.80      121.37      3.19 o
   6  -4   1       52.01       68.84      1.35 o
   7  -4   1       87.34       89.03      1.41 o
   8  -4   1       86.51       90.01      2.78 o
   9  -4   1      379.80      396.45      3.70 o
  10  -4   1       81.42       83.71      1.20 o
  11  -4   1       11.97       11.97      0.69 o
 -13  -3   1       61.74       61.13      0.70 o
 -12  -3   1        0.06        2.66      2.15 o
 -11  -3   1      254.66      231.15     18.43 o
 -10  -3   1      746.29      750.42     49.00 o
  -9  -3   1      294.92      296.34      2.82 o
  -8  -3   1       19.15       32.51      1.62 o
  -7  -3   1        0.77        4.08      1.12 o
  -6  -3   1      263.46      295.64      3.98 o
  -5  -3   1     2278.75     2274.48      8.06 o
  -4  -3   1       76.18       50.98      0.98 o
  -3  -3   1      180.80      167.90      1.15 o
  -2  -3   1      112.48      110.73      1.76 o
  -1  -3   1      164.86      168.50      2.87 o
   0  -3   1      854.39      889.81      3.60 o
   1  -3   1      853.68      837.87      7.90 o
   2  -3   1      854.93      813.55      5.79 o
   3  -3   1       95.53      110.83      3.54 o
   4  -3   1      274.30      281.21      3.81 o
   5  -3   1      839.70      851.34     15.40 o
   6  -3   1      152.35      148.69      1.90 o
   7  -3   1       67.22       70.13      1.34 o
   8  -3   1       50.87       45.46      2.49 o
   9  -3   1     1370.31     1425.61     27.38 o
  10  -3   1        0.03        1.01      0.66 o
  11  -3   1      100.75       96.58      3.19 o
 -13  -2   1       85.79       90.63      4.81 o
 -12  -2   1       22.70       25.69      0.74 o
 -11  -2   1      121.50      119.33      3.47 o
 -10  -2   1       45.86       42.88      1.14 o
  -9  -2   1      856.16      847.70     18.48 o
  -8  -2   1        5.86       11.51      0.69 o
  -7  -2   1       73.32       80.09      1.91 o
  -6  -2   1      592.80      687.40      6.81 o
  -5  -2   1      999.71      986.77      9.96 o
  -4  -2   1      892.64      810.94      3.78 o
  -3  -2   1      722.19      737.32      3.66 o
  -2  -2   1       19.05        7.99      0.40 o
  -1  -2   1     5751.45     4747.19     34.24 o
   0  -2   1     6501.38     5545.07     37.32 o
   1  -2   1       29.19       35.49      1.15 o
   2  -2   1     1075.67      899.54      3.60 o
   3  -2   1     1579.37     1475.99     10.27 o
   4  -2   1       79.16       60.77      2.93 o
   5  -2   1      378.31      313.91      3.41 o
   6  -2   1      196.81      224.34      2.35 o
   7  -2   1       12.53       13.75      1.15 o
   8  -2   1      164.72      166.17      8.17 o
   9  -2   1        3.57       19.83      9.70 o
  10  -2   1      268.49      274.44      9.90 o
  11  -2   1     1476.01     1480.81     51.08 o
  12  -2   1       33.31       38.03      0.97 o
 -13  -1   1      203.37      213.86     10.09 o
 -12  -1   1       47.13       50.54      1.44 o
 -11  -1   1      121.05      124.16      1.59 o
 -10  -1   1       54.78       45.76      1.14 o
  -9  -1   1       97.49      105.13      1.60 o
  -8  -1   1      328.95      290.28      2.40 o
  -7  -1   1       72.67       69.18      1.78 o
  -6  -1   1      105.15       94.09      2.57 o
  -5  -1   1        0.17        0.88      0.64 o
  -4  -1   1       12.59       21.43      0.53 o
  -3  -1   1     1409.28     1344.09      4.33 o
  -2  -1   1      464.08      542.33      4.85 o
  -1  -1   1     4444.71     4370.57    120.54 o
   0  -1   1     1285.44     1206.82     18.16 o
   1  -1   1      118.35      134.76      7.84 o
   2  -1   1     6294.73     5540.29     44.94 o
   3  -1   1     3012.53     2757.26      9.20 o
   4  -1   1     1334.46     1329.05      7.22 o
   5  -1   1       23.96       14.11      0.51 o
   6  -1   1     1324.73     1390.74     11.50 o
   7  -1   1      429.15      409.71      3.26 o
   8  -1   1      388.64      384.82      4.09 o
   9  -1   1     2520.25     2105.36      9.83 o
  10  -1   1      587.78      552.96      4.93 o
  11  -1   1      153.61      170.97      6.93 o
  12  -1   1      122.21      123.37      6.00 o
 -13   0   1      207.77      188.42      1.59 o
 -12   0   1      307.00      297.55      2.94 o
 -11   0   1        8.64        7.98      1.08 o
 -10   0   1       76.62       88.87      5.64 o
  -9   0   1     1259.31     1155.57     44.20 o
  -8   0   1       29.40       32.85      1.41 o
  -7   0   1     1380.19     1322.57     18.91 o
  -6   0   1     1006.74      981.23     14.38 o
  -5   0   1     1517.47     1387.62     15.32 o
  -4   0   1      249.07      237.08      1.48 o
  -3   0   1     1754.89     1665.21     21.17 o
  -2   0   1     1833.78     1829.69     13.16 o
  -1   0   1      542.88      575.88      1.92 o
   1   0   1      808.32      698.92     31.38 o
   3   0   1     5130.28     4537.54     94.01 o
   4   0   1     6256.69     5750.28    243.36 o
   5   0   1      428.83      455.98     10.38 o
   6   0   1      709.20      743.24      4.91 o
   7   0   1      134.81      119.24      1.72 o
   8   0   1       77.36       90.41      2.05 o
   9   0   1       10.43        8.31      1.08 o
  10   0   1       13.67       12.97      1.25 o
  11   0   1      298.82      271.44      3.43 o
  12   0   1      510.79      480.24     13.64 o
  13   0   1      111.37      136.24      1.14 o
 -12   1   1       46.10       48.38      0.88 o
 -11   1   1        1.79        2.04      0.92 o
 -10   1   1       16.53       11.58      1.19 o
  -9   1   1      106.81      103.36      6.71 o
  -8   1   1     1368.40     1367.68      6.86 o
  -7   1   1      423.97      414.12      3.67 o
  -6   1   1       42.99       35.92      1.29 o
  -5   1   1     1725.83     1706.98      6.73 o
  -4   1   1      203.29      220.51      3.03 o
  -3   1   1     1233.96     1069.87      9.38 o
  -2   1   1        2.10       14.86      5.03 o
  -1   1   1      607.59      549.29     10.09 o
   1   1   1     2958.42     2839.85     19.55 o
   2   1   1      239.36      241.29      1.67 o
   3   1   1     1747.69     1872.99     18.35 o
   4   1   1      694.16      717.60      3.68 o
   5   1   1        1.33        6.89      0.53 o
   6   1   1       12.43       10.88      1.85 o
   7   1   1     3222.21     3157.65     22.54 o
   8   1   1      357.56      395.37      3.05 o
   9   1   1      178.84      162.29      2.77 o
  10   1   1       75.17       69.67      1.99 o
  11   1   1       10.56        8.27      1.09 o
  12   1   1       11.01        8.12      0.70 o
  13   1   1       88.04       88.35      4.28 o
 -12   2   1      107.86       90.93      2.44 o
 -11   2   1      182.89      183.34      6.02 o
 -10   2   1      107.60       96.60      2.23 o
  -9   2   1      853.47      748.07      6.06 o
  -8   2   1      139.15      118.46      3.02 o
  -7   2   1      145.35      167.04      3.38 o
  -6   2   1      451.20      400.69      6.68 o
  -5   2   1     1021.03     1072.28     18.03 o
  -4   2   1       14.92       21.55      0.94 o
  -3   2   1       30.29       60.80      1.16 o
  -2   2   1      271.95      270.26      2.60 o
  -1   2   1     1654.05     1363.99      5.19 o
   0   2   1     1058.38     1142.56     15.45 o
   2   2   1     7137.87     6740.96     31.00 o
   3   2   1     5351.38     5271.20      8.81 o
   4   2   1     2379.63     2331.99      4.75 o
   5   2   1     1147.02     1136.99     45.43 o
   6   2   1       54.59       74.22      3.24 o
   7   2   1     1866.00     1786.85     18.34 o
   8   2   1      357.17      382.83     12.08 o
   9   2   1        2.89        4.84      1.69 o
  10   2   1       23.34       32.85      9.91 o
  11   2   1      559.56      533.44      4.84 o
  12   2   1        1.08        1.59      0.84 o
  13   2   1       12.01       14.46      1.09 o
 -11   3   1      194.60      205.05      9.49 o
 -10   3   1       24.72       19.80      1.74 o
  -9   3   1      269.73      274.87     17.20 o
  -8   3   1      106.44      102.66      2.74 o
  -7   3   1      159.37      154.33      3.30 o
  -6   3   1      115.39      121.53      1.85 o
  -5   3   1       48.24       60.83      3.39 o
  -4   3   1     1403.47     1475.90      8.47 o
  -3   3   1        0.15        2.73      0.80 o
  -2   3   1       23.58       20.54      0.92 o
  -1   3   1      214.31      215.41      2.56 o
   0   3   1      608.43      560.53      2.33 o
   1   3   1      920.10      867.24      3.56 o
   2   3   1     2008.56     1825.16      6.52 o
   3   3   1    18425.68    16631.31    102.15 o
   4   3   1     1517.93     1632.79     20.47 o
   5   3   1      184.70      190.03      2.32 o
   6   3   1      229.03      229.53      2.77 o
   7   3   1       44.46       32.68      1.40 o
   8   3   1      116.58      162.07     45.32 o
   9   3   1      317.29      312.51      3.94 o
  10   3   1      268.66      276.77      2.38 o
  11   3   1        0.82        7.71      4.05 o
  12   3   1       80.47       78.50      1.91 o
  13   3   1        0.58        1.48      0.45 o
 -11   4   1        2.36        2.96      0.60 o
 -10   4   1       22.07       23.50      0.61 o
  -9   4   1      110.15      106.27      1.42 o
  -8   4   1      137.22      134.04      1.90 o
  -7   4   1      128.19      141.37      3.16 o
  -6   4   1     1865.27     1723.85     10.24 o
  -5   4   1        0.04        3.02      0.89 o
  -4   4   1       30.12       33.84      1.53 o
  -3   4   1       46.68       58.98      1.14 o
  -2   4   1      249.04      299.50     11.77 o
  -1   4   1     2150.91     2134.04      6.10 o
   0   4   1      260.81      263.67      2.53 o
   1   4   1       73.73       88.32      1.61 o
   2   4   1      403.58      494.75     11.35 o
   3   4   1      126.03      108.45      2.98 o
   4   4   1      194.01      199.46      1.70 o
   5   4   1      226.81      198.49      2.88 o
   6   4   1     2214.24     2221.28     24.70 o
   7   4   1       56.10       57.90      1.72 o
   8   4   1      176.77      178.27      5.81 o
   9   4   1       14.58       14.28      0.69 o
  10   4   1      107.77      111.63      2.49 o
  11   4   1        6.04        8.84      0.82 o
  12   4   1      306.90      321.88      2.24 o
  13   4   1       55.08       52.89      2.74 o
 -10   5   1       44.69       42.51      1.21 o
  -9   5   1       16.44       13.62      0.60 o
  -8   5   1        0.28        1.86      0.72 o
  -7   5   1        0.43        0.87      1.18 o
  -6   5   1      327.23      328.33     17.84 o
  -5   5   1      241.37      290.71      3.05 o
  -4   5   1      136.51      144.57      3.12 o
  -3   5   1       13.67       18.51      1.01 o
  -2   5   1      159.55      139.06      4.87 o
  -1   5   1       92.88      107.39      3.78 o
   0   5   1      615.15      638.07      3.89 o
   1   5   1       32.44       33.33      1.02 o
   2   5   1     6393.91     6337.61    110.42 o
   3   5   1      110.78      120.88      3.29 o
   4   5   1      344.63      384.17     11.62 o
   5   5   1       27.99       33.13      1.18 o
   6   5   1     4459.30     4569.85     13.12 o
   7   5   1     2019.34     2120.16     51.94 o
   8   5   1      146.01      126.85      1.71 o
   9   5   1      478.94      480.26      3.41 o
  10   5   1       29.86       31.53      1.89 o
  11   5   1        5.17        4.43      0.57 o
  12   5   1       25.34       25.14      0.69 o
  13   5   1        0.09        0.48      0.47 o
  -9   6   1        0.01        0.23      0.53 o
  -8   6   1       81.87       79.86      1.36 o
  -7   6   1        0.42        1.33      0.63 o
  -6   6   1      354.21      337.77     30.19 o
  -5   6   1      870.59      826.47      5.46 o
  -4   6   1        0.21       -0.45      0.89 o
  -3   6   1      121.39      113.76      2.94 o
  -2   6   1      186.12      193.03      2.60 o
  -1   6   1        0.97        1.20      0.68 o
   0   6   1       31.74       14.52      0.86 o
   1   6   1     1134.41     1061.81     21.03 o
   2   6   1      345.33      401.18      5.40 o
   3   6   1     1853.77     2014.49      6.41 o
   4   6   1     1051.47     1137.14      6.07 o
   5   6   1      708.90      679.45      4.87 o
   6   6   1      403.29      366.36      3.67 o
   7   6   1     1951.19     1918.01     11.90 o
   8   6   1       54.03       50.61      0.79 o
   9   6   1       56.24       59.46      2.11 o
  10   6   1      355.79      325.32      4.16 o
  11   6   1      268.48      255.80      7.44 o
  12   6   1        0.20        0.65      0.54 o
  13   6   1      130.14      152.55      1.65 o
  -9   7   1       45.07       51.46      1.12 o
  -8   7   1        4.41        5.46      1.11 o
  -7   7   1      184.84      201.03      1.93 o
  -6   7   1       62.19       65.66      1.51 o
  -5   7   1      490.15      418.99     11.51 o
  -4   7   1      258.48      230.34      3.05 o
  -3   7   1      709.39      596.55      4.61 o
  -2   7   1       87.07       77.03      3.80 o
  -1   7   1      413.34      379.63      9.41 o
   0   7   1        4.77        5.98      0.89 o
   1   7   1       47.05       91.02      1.95 o
   2   7   1      732.85      725.67     31.06 o
   3   7   1      149.21      145.23      3.01 o
   4   7   1        0.03        2.41      1.62 o
   5   7   1      281.57      277.07      3.39 o
   6   7   1       68.72       86.84      1.88 o
   7   7   1       21.44       18.38      0.84 o
   8   7   1     1714.96     1676.48     14.06 o
   9   7   1     1656.49     1666.81     21.16 o
  10   7   1      611.71      559.69      7.85 o
  11   7   1       34.77       37.62      2.39 o
  12   7   1       75.45       71.35      1.24 o
  13   7   1       34.20       34.91      0.72 o
  -8   8   1      100.58      105.92      1.65 o
  -7   8   1      117.36      128.04      8.06 o
  -6   8   1      186.81      179.75      4.69 o
  -5   8   1       91.42       87.96      1.51 o
  -4   8   1      374.83      306.80      4.49 o
  -3   8   1        2.40        3.03      0.70 o
  -2   8   1      259.41      236.56      8.94 o
  -1   8   1       24.17       33.11      2.04 o
   0   8   1      238.60      188.88      5.32 o
   1   8   1        0.25        8.14      1.97 o
   2   8   1      291.25      306.98      5.51 o
   3   8   1     1205.54     1248.26      8.86 o
   4   8   1        0.24       11.69      6.99 o
   5   8   1       88.97       93.13      2.18 o
   6   8   1      422.21      397.56      3.65 o
   7   8   1      153.99      169.24      1.77 o
   8   8   1       97.60       92.71      1.59 o
   9   8   1       90.46       84.96      1.47 o
  10   8   1      675.51      642.84      7.37 o
  11   8   1       74.68       67.32      1.11 o
  12   8   1      334.32      336.45      8.51 o
  13   8   1       10.65        7.12      0.47 o
  -7   9   1       84.77       89.40      1.53 o
  -6   9   1      413.64      426.08      3.27 o
  -5   9   1      146.11      138.46      2.83 o
  -4   9   1       30.36       30.97      1.10 o
  -3   9   1       15.49       12.18      0.92 o
  -2   9   1     1408.98     1351.67     42.31 o
  -1   9   1      168.51      173.09     10.98 o
   0   9   1      108.75      113.29      2.95 o
   1   9   1     1029.19     1122.75     21.00 o
   2   9   1       13.31       13.58      3.49 o
   3   9   1        2.18        2.15      1.27 o
   4   9   1     1013.59      997.90     31.83 o
   5   9   1       46.43       49.90      1.04 o
   6   9   1        0.11        0.89      0.42 o
   7   9   1       83.49       68.95      0.98 o
   8   9   1      763.43      766.26     10.39 o
   9   9   1      360.32      360.88      4.27 o
  10   9   1       98.09       82.71      1.64 o
  11   9   1      114.09      126.58      1.43 o
  12   9   1        0.15        1.15      0.81 o
  -6  10   1        2.29        2.76      0.52 o
  -5  10   1       24.57       26.73      0.70 o
  -4  10   1       42.31       39.39      0.89 o
  -3  10   1      115.44      111.56      4.26 o
  -2  10   1       59.20       54.33      3.09 o
  -1  10   1      555.94      510.56     15.12 o
   0  10   1      287.97      279.18      7.05 o
   1  10   1      307.62      321.58      3.66 o
   2  10   1      348.18      342.97     13.41 o
   3  10   1       39.82       39.30      1.26 o
   4  10   1      627.91      580.26      4.30 o
   5  10   1       16.91       16.04      0.95 o
   6  10   1     1413.07     1349.91     81.16 o
   7  10   1      726.96      713.32     27.35 o
   8  10   1      242.73      213.79      1.89 o
   9  10   1        0.81        0.51      0.57 o
  10  10   1      256.60      235.36      3.56 o
  11  10   1       52.44       55.86      3.38 o
  12  10   1        0.49        1.13      0.85 o
  -5  11   1      145.43      160.68      1.73 o
  -4  11   1       26.28       24.52      0.82 o
  -3  11   1      464.45      467.43     10.45 o
  -2  11   1        0.37        1.19      0.59 o
  -1  11   1      117.60      112.92      1.78 o
   0  11   1       12.13       12.61      1.85 o
   1  11   1       91.70       99.49      2.87 o
   2  11   1       86.88       84.33      2.36 o
   3  11   1        6.19        5.02      0.90 o
   4  11   1       59.69       60.02      1.46 o
   5  11   1       30.16       32.24      1.22 o
   6  11   1      229.05      205.80      3.48 o
   7  11   1       72.97       63.10      4.85 o
   8  11   1        4.02        6.08      0.80 o
   9  11   1       48.24       58.67      1.30 o
  10  11   1        0.02        2.21      0.61 o
  11  11   1      189.28      181.56      2.02 o
  -3  12   1      105.41      115.91      0.91 o
  -2  12   1       58.90       61.66      0.89 o
  -1  12   1        1.65        1.50      0.57 o
   0  12   1       77.40       69.18      1.39 o
   1  12   1      298.87      297.28     21.47 o
   2  12   1      540.09      552.31     33.00 o
   3  12   1        4.40        6.47      3.25 o
   4  12   1        1.36        2.37      0.80 o
   5  12   1       20.67       24.03      2.29 o
   6  12   1      212.69      202.67     18.32 o
   7  12   1        7.48        7.63      1.24 o
   8  12   1      125.11      121.76      2.42 o
   9  12   1       57.97       57.78      1.65 o
  10  12   1       38.72       42.97      1.25 o
  11  12   1       33.41       37.08      0.88 o
  -1  13   1        7.05        6.05      0.53 o
   0  13   1       28.61       30.22      1.20 o
   1  13   1        0.13        0.94      0.91 o
   2  13   1        6.35        8.18      1.18 o
   3  13   1      142.96      150.84      1.67 o
   4  13   1       20.95       27.66      0.95 o
   5  13   1      131.16      122.26      1.61 o
   6  13   1       12.22        9.46      0.70 o
   7  13   1       66.55       68.70      1.78 o
   8  13   1        0.84       -0.22      0.80 o
   9  13   1        0.04        0.63      0.66 o
  10  13   1      113.78      127.60      1.58 o
   1  14   1        9.10       12.23      0.77 o
   2  14   1        9.64        4.30      0.76 o
   3  14   1       45.71       42.16      1.29 o
   4  14   1      119.67      117.86      1.49 o
   5  14   1        5.93        5.68      0.50 o
   6  14   1       13.60       17.80      0.88 o
   7  14   1       29.88       30.77      0.99 o
   8  14   1        0.85        1.58      0.55 o
  -7 -13   2       48.24       59.19      1.07 o
  -6 -13   2        4.02        3.07      0.52 o
  -5 -13   2       93.70       89.53      1.55 o
  -4 -13   2       66.73       78.03      1.59 o
  -3 -13   2      288.31      305.57      2.89 o
  -2 -13   2       90.43      108.32      1.75 o
  -1 -13   2       18.05       16.70      0.87 o
   0 -13   2        4.19        4.69      0.57 o
  -9 -12   2       20.95       29.60      0.99 o
  -8 -12   2        3.02        3.15      0.76 o
  -7 -12   2       24.87       26.42      1.18 o
  -6 -12   2        0.64        2.05      0.93 o
  -5 -12   2       74.46       63.38      1.16 o
  -4 -12   2        3.03        2.04      0.57 o
  -3 -12   2        4.59        3.65      1.09 o
  -2 -12   2        1.16        1.45      1.08 o
  -1 -12   2        2.57        3.22      0.97 o
   0 -12   2       50.82       52.05      1.44 o
   1 -12   2       53.59       44.76      1.19 o
 -10 -11   2       25.43       27.94      0.99 o
  -9 -11   2       34.67       38.72      1.35 o
  -8 -11   2        0.02        0.27      0.90 o
  -7 -11   2        0.59       -0.42      0.98 o
  -6 -11   2       36.49       37.86      2.49 o
  -5 -11   2       93.70       88.46      1.51 o
  -4 -11   2      196.64      196.91      3.36 o
  -3 -11   2      382.01      396.55     13.24 o
  -2 -11   2        9.63       10.00      1.42 o
  -1 -11   2       75.02       73.14      5.18 o
   0 -11   2        0.46        1.03      0.78 o
   1 -11   2       17.58       14.36      0.85 o
   2 -11   2      199.47      210.15      5.28 o
   3 -11   2       38.07       43.16      0.77 o
 -11 -10   2        7.89       14.44      0.77 o
 -10 -10   2        7.54        6.21      0.85 o
  -9 -10   2       22.57       23.44      1.30 o
  -8 -10   2      106.49      106.68      2.43 o
  -7 -10   2        9.53        7.54      1.18 o
  -6 -10   2      489.09      453.65     30.11 o
  -5 -10   2      486.33      463.43      8.83 o
  -4 -10   2     1362.20     1348.94      5.67 o
  -3 -10   2       16.04       21.05      4.97 o
  -2 -10   2      614.77      655.00     43.16 o
  -1 -10   2      985.86      911.18     11.34 o
   0 -10   2       29.76       23.38      0.90 o
   1 -10   2       12.71       15.18      0.90 o
   2 -10   2       72.98       84.13      1.19 o
   3 -10   2      204.66      219.86      1.94 o
   4 -10   2       18.65       18.60      0.63 o
   5 -10   2        1.76        4.27      0.82 o
 -11  -9   2      575.84      581.67      2.67 o
 -10  -9   2       87.26       88.25      1.74 o
  -9  -9   2       44.59       42.57      1.11 o
  -8  -9   2       40.20       34.54      0.89 o
  -7  -9   2      165.05      138.91      1.79 o
  -6  -9   2      208.07      198.83      7.79 o
  -5  -9   2      137.18      146.66      6.63 o
  -4  -9   2      394.40      373.79      3.05 o
  -3  -9   2     1395.82     1342.36     13.44 o
  -2  -9   2      214.72      217.86      8.63 o
  -1  -9   2     1515.02     1493.47      6.26 o
   0  -9   2      120.48      121.26      1.90 o
   1  -9   2      191.82      192.06      6.67 o
   2  -9   2      289.45      299.45      2.68 o
   3  -9   2      101.34      114.44      1.62 o
   4  -9   2      428.16      380.48      8.16 o
   5  -9   2      133.74      132.95      1.82 o
   6  -9   2        1.44        3.54      0.97 o
   7  -9   2       28.70       25.87      0.93 o
 -12  -8   2       72.53       69.83      1.36 o
 -11  -8   2       45.28       45.65      2.40 o
 -10  -8   2      171.30      191.46      1.69 o
  -9  -8   2        3.70        4.89      0.57 o
  -8  -8   2       16.22       20.19      0.68 o
  -7  -8   2      224.24      214.93      2.10 o
  -6  -8   2       20.69       22.30      0.73 o
  -5  -8   2      279.51      291.88      2.29 o
  -4  -8   2     1437.19     1566.96      5.32 o
  -3  -8   2       39.21       47.18     10.46 o
  -2  -8   2      133.60      135.60      6.66 o
  -1  -8   2        6.79        6.70      0.79 o
   0  -8   2       30.92       46.63      1.24 o
   1  -8   2       22.52       23.40      1.00 o
   2  -8   2      827.08      823.65     23.89 o
   3  -8   2        0.04        0.02      0.80 o
   4  -8   2        4.08        2.03      0.85 o
   5  -8   2       85.19       75.56      1.45 o
   6  -8   2       90.76       99.17      1.96 o
   7  -8   2      118.47      123.90      2.10 o
   8  -8   2      106.81      136.05      1.66 o
 -12  -7   2       13.87       16.28      0.89 o
 -11  -7   2        2.48        6.14      0.80 o
 -10  -7   2       30.83       33.15      0.99 o
  -9  -7   2     1150.27     1006.98      3.38 o
  -8  -7   2       56.22       43.34      0.84 o
  -7  -7   2       72.22       70.53      0.97 o
  -6  -7   2      382.91      387.52      7.32 o
  -5  -7   2       21.31       28.44      0.94 o
  -4  -7   2      278.66      286.52      5.43 o
  -3  -7   2       60.27       90.10      3.27 o
  -2  -7   2       89.32       65.87      2.13 o
  -1  -7   2      438.92      525.76      3.97 o
   0  -7   2      356.01      339.74     10.64 o
   1  -7   2       48.77       53.64      4.79 o
   2  -7   2      334.21      374.91      8.25 o
   3  -7   2        0.70        2.04      1.03 o
   4  -7   2      284.48      283.47      2.50 o
   5  -7   2      115.96      108.81      1.69 o
   6  -7   2      376.65      383.68     19.63 o
   7  -7   2      116.33      117.12      4.49 o
   8  -7   2      488.84      526.19      3.90 o
 -13  -6   2        0.36        2.10      0.45 o
 -12  -6   2       42.86       45.19      1.27 o
 -11  -6   2       25.84       22.91      0.91 o
 -10  -6   2      218.17      218.56      2.47 o
  -9  -6   2        0.99        1.07      0.61 o
  -8  -6   2      193.35      214.64      1.60 o
  -7  -6   2      131.30      121.08      1.99 o
  -6  -6   2      202.96      178.79      3.74 o
  -5  -6   2      230.73      267.18      3.25 o
  -4  -6   2        0.89        1.52      0.93 o
  -3  -6   2       37.38       40.62      1.33 o
  -2  -6   2      687.10      678.53     11.75 o
  -1  -6   2     2035.82     2138.07     22.14 o
   0  -6   2        5.54        7.90      0.85 o
   1  -6   2      193.20      199.40      2.72 o
   2  -6   2      116.41      144.28      5.91 o
   3  -6   2       90.24      119.69     12.77 o
   4  -6   2      221.58      205.33      5.92 o
   5  -6   2      300.74      264.15      4.47 o
   6  -6   2        1.65        1.26      0.96 o
   7  -6   2       89.94       88.90      4.73 o
   8  -6   2       52.18       56.70      1.75 o
   9  -6   2       28.97       37.20      1.27 o
 -13  -5   2        4.01        5.93      0.52 o
 -12  -5   2      104.45      111.64      1.89 o
 -11  -5   2       44.12       43.59      1.14 o
 -10  -5   2      120.78      125.69      1.68 o
  -9  -5   2        9.54        9.39      0.56 o
  -8  -5   2      223.43      202.74      1.85 o
  -7  -5   2       39.31       33.54      0.69 o
  -6  -5   2       12.26       25.70      1.53 o
  -5  -5   2      120.64      113.61      1.94 o
  -4  -5   2      149.13      176.66      3.17 o
  -3  -5   2     1459.06     1486.57     46.92 o
  -2  -5   2     1542.30     1630.36     24.53 o
  -1  -5   2       14.04       43.47      1.43 o
   0  -5   2     1970.18     2128.47     13.74 o
   1  -5   2     1228.88     1194.21     18.07 o
   2  -5   2      233.80      169.00      2.36 o
   3  -5   2      552.00      544.62      6.51 o
   4  -5   2      164.52      150.83      3.54 o
   5  -5   2      282.47      259.58      8.08 o
   6  -5   2        3.19        7.04      1.06 o
   7  -5   2      143.89      158.26      1.45 o
   8  -5   2      294.64      307.40      2.31 o
   9  -5   2        4.72        5.35      0.65 o
  10  -5   2      125.07      137.97      1.71 o
 -13  -4   2        9.79       14.34      0.60 o
 -12  -4   2      149.67      142.50      2.06 o
 -11  -4   2        0.58        1.20      0.94 o
 -10  -4   2      832.44      832.59     10.55 o
  -9  -4   2      151.48      150.23      1.53 o
  -8  -4   2      407.45      397.42      3.10 o
  -7  -4   2       88.19      106.67      2.65 o
  -6  -4   2      556.84      534.99     13.96 o
  -5  -4   2      893.74      929.94     14.59 o
  -4  -4   2      548.86      566.02     12.68 o
  -3  -4   2     1295.98     1349.72     27.09 o
  -2  -4   2     6976.11     7360.70     49.79 o
  -1  -4   2      663.44      671.81     11.06 o
   0  -4   2     1226.33     1319.12      6.96 o
   1  -4   2      585.51      556.22      3.53 o
   2  -4   2      139.02      174.28      5.03 o
   3  -4   2      373.74      364.81      7.13 o
   4  -4   2        3.41        3.97      0.86 o
   5  -4   2       84.55       89.84      2.11 o
   6  -4   2       44.39       52.07      1.54 o
   7  -4   2      311.06      314.31      3.66 o
   8  -4   2      379.80      378.64      7.60 o
   9  -4   2       98.31       97.77      1.80 o
  10  -4   2        0.06        0.42      0.52 o
 -13  -3   2      113.62      113.40      3.47 o
 -12  -3   2        8.53        9.28      0.84 o
 -11  -3   2      183.06      183.44      2.75 o
 -10  -3   2      288.11      260.94      3.49 o
  -9  -3   2       14.86       12.58      0.62 o
  -8  -3   2      195.11      207.88      1.63 o
  -7  -3   2      195.74      181.86      2.74 o
  -6  -3   2       76.32       92.39      1.48 o
  -5  -3   2      444.72      513.17      3.14 o
  -4  -3   2      627.02      594.51      3.70 o
  -3  -3   2      278.92      294.77      3.72 o
  -2  -3   2     2711.63     2730.17      5.50 o
  -1  -3   2      982.11     1053.44     10.95 o
   0  -3   2     6687.09     6469.62     40.50 o
   1  -3   2      107.83       95.43      2.65 o
   2  -3   2      638.72      599.42      4.40 o
   3  -3   2       86.79      112.09      4.40 o
   4  -3   2      128.47      106.78      4.24 o
   5  -3   2       16.99       25.08      1.21 o
   7  -3   2       74.02       70.91      1.83 o
   8  -3   2      449.91      406.36      2.31 o
   9  -3   2      101.83      120.36      1.32 o
  10  -3   2        2.27        2.98      0.51 o
  11  -3   2       48.63       48.03      1.28 o
 -13  -2   2       45.55       38.12      0.83 o
 -12  -2   2       14.77       18.02      1.31 o
 -11  -2   2      132.80      133.28      9.77 o
 -10  -2   2      209.44      195.38     15.09 o
  -9  -2   2     2245.25     2218.76    119.95 o
  -8  -2   2      263.73      276.98      5.62 o
  -7  -2   2        0.02       -0.31      0.94 o
  -6  -2   2      213.73      238.12      2.29 o
  -5  -2   2     2511.93     2616.72     21.50 o
  -4  -2   2      984.80     1026.68      7.14 o
  -3  -2   2      187.69      183.26      1.75 o
  -2  -2   2     1210.17     1088.95     14.02 o
  -1  -2   2       99.64      133.97      2.91 o
   0  -2   2      246.70      252.53      8.87 o
   1  -2   2     8285.25     7145.92    499.46 o
   2  -2   2      254.72      262.58      3.28 o
   3  -2   2       62.85       73.77      1.86 o
   4  -2   2      121.49      126.87      1.86 o
   5  -2   2      522.40      477.82      3.73 o
   6  -2   2      560.58      562.68      4.40 o
   7  -2   2        4.60       16.98      6.00 o
   8  -2   2      517.38      511.93      3.10 o
   9  -2   2      554.34      514.71      4.32 o
  10  -2   2       20.72       18.95      0.89 o
  11  -2   2        1.03        2.96      0.90 o
  12  -2   2      317.71      327.80      8.15 o
 -13  -1   2        0.00        0.48      0.46 o
 -12  -1   2      101.33      114.42      3.36 o
 -11  -1   2      121.81      126.03      3.42 o
 -10  -1   2      111.39      108.26      1.64 o
  -9  -1   2      404.86      405.23      6.80 o
  -8  -1   2     1213.60     1194.89     28.68 o
  -7  -1   2      538.62      549.36      8.37 o
  -6  -1   2      178.66      224.51      2.44 o
  -5  -1   2       35.45       54.62      1.78 o
  -4  -1   2       53.54       88.20      3.00 o
  -3  -1   2     1877.76     1875.64      7.28 o
  -2  -1   2      822.81      762.45      3.05 o
  -1  -1   2      113.66      101.76      1.01 o
   2  -1   2      910.89      900.46      4.92 o
   3  -1   2        0.01        0.85      0.48 o
   4  -1   2      171.80      140.94      1.77 o
   5  -1   2      643.80      694.54      5.74 o
   6  -1   2     1846.27     1818.93     15.92 o
   7  -1   2       38.21       45.55      1.85 o
   8  -1   2      608.92      598.27      5.09 o
   9  -1   2      393.04      347.46      4.03 o
  10  -1   2        0.29        0.48      0.72 o
  11  -1   2      254.60      261.82      7.36 o
  12  -1   2       68.38       75.43      3.06 o
 -12   0   2      194.34      190.41      2.25 o
 -11   0   2      108.37      108.41      1.77 o
 -10   0   2       53.10       51.96      1.44 o
  -9   0   2      956.09      885.45      4.42 o
  -8   0   2     1269.81     1211.74      6.93 o
  -7   0   2        0.05        3.43      2.63 o
  -6   0   2        8.69       11.70      0.92 o
  -5   0   2       36.14       34.92      0.89 o
  -4   0   2      726.59      727.11      3.36 o
  -3   0   2     6841.16     6210.80     12.21 o
  -2   0   2     8221.11     7026.73    111.42 o
  -1   0   2     5431.85     4467.56     41.72 o
   0   0   2      267.71      222.24      4.95 o
   1   0   2      754.31      661.17      1.84 o
   3   0   2     1851.83     1824.97      9.28 o
   4   0   2     3957.23     3940.20      8.66 o
   5   0   2     1784.34     1790.78      6.05 o
   6   0   2     1221.91     1165.28      6.83 o
   7   0   2        4.84       11.79      0.81 o
   8   0   2      102.88      108.71      2.24 o
   9   0   2      163.47      147.55      2.67 o
  10   0   2        6.55        5.05      1.05 o
  11   0   2       70.22       58.26      3.13 o
  12   0   2      163.42      149.99      7.11 o
  13   0   2      400.68      392.91      6.55 o
 -12   1   2       56.47       60.18      3.08 o
 -11   1   2      415.54      370.65      3.64 o
 -10   1   2      480.29      470.93     23.45 o
  -9   1   2        3.71        4.40      0.70 o
  -8   1   2     1374.01     1246.57      6.94 o
  -7   1   2      153.31      137.44      3.29 o
  -6   1   2     1509.34     1460.45      7.41 o
  -5   1   2       13.07       17.57      0.99 o
  -4   1   2     2341.31     2387.12      7.00 o
  -3   1   2        2.20        2.08      0.42 o
  -1   1   2      121.47      149.76      3.88 o
   0   1   2     1160.68     1189.99     37.10 o
   1   1   2     2909.91     2835.95     70.70 o
   2   1   2      706.67      613.65      8.10 o
   4   1   2       20.90       35.55      9.16 o
   5   1   2     2856.77     2774.03      6.10 o
   6   1   2      934.97      947.04      4.06 o
   7   1   2      120.72       98.08      1.54 o
   8   1   2       60.24       76.99     15.87 o
   9   1   2        1.07        1.23      0.86 o
  10   1   2       69.79       69.31      2.01 o
  11   1   2       99.41       88.15      2.10 o
  12   1   2       38.42       43.38      1.02 o
  13   1   2      150.92      164.03      1.39 o
 -12   2   2        3.14        5.74      0.51 o
 -11   2   2      277.03      271.39      2.95 o
 -10   2   2       21.60       21.89      1.38 o
  -9   2   2     1398.10     1300.97     62.14 o
  -8   2   2     1152.07     1072.37      5.20 o
  -7   2   2     1459.98     1401.39     13.18 o
  -6   2   2      129.19      114.09      4.40 o
  -5   2   2      769.56      715.44      3.71 o
  -4   2   2       49.60       65.00      1.54 o
  -3   2   2     1915.54     1951.79     19.88 o
  -2   2   2       18.82       22.81      0.63 o
   1   2   2     4375.56     4082.72     20.86 o
   2   2   2     1002.99     1083.61      6.17 o
   3   2   2     9469.27     8788.69    133.36 o
   4   2   2     3155.05     2960.41      9.76 o
   5   2   2     2066.82     2091.84      9.36 o
   6   2   2       16.30        8.35      2.15 o
   7   2   2      320.75      320.18      6.84 o
   8   2   2      179.68      184.55      7.17 o
   9   2   2       40.30       36.73      1.45 o
  10   2   2      104.48       86.68      2.16 o
  11   2   2        0.05        1.52      0.90 o
  12   2   2      115.85      104.38      1.46 o
  13   2   2        6.77        6.12      2.20 o
 -11   3   2       30.86       31.26      0.74 o
 -10   3   2       42.27       46.15      1.63 o
  -9   3   2      534.61      544.15     40.42 o
  -8   3   2      584.07      539.93     19.12 o
  -7   3   2      514.70      506.19      8.27 o
  -6   3   2       19.04       27.98      2.39 o
  -5   3   2      414.67      381.68      7.58 o
  -4   3   2      216.19      326.44    138.11 o
  -3   3   2      340.95      339.49      3.09 o
  -2   3   2      301.53      312.78      2.00 o
  -1   3   2     2541.96     2383.69      9.31 o
   0   3   2     2216.83     2299.65      8.18 o
   1   3   2      902.25      924.64     15.77 o
   2   3   2      704.76      684.87      8.14 o
   3   3   2      858.72      964.63     23.35 o
   4   3   2     1825.78     1864.18     15.48 o
   5   3   2     1327.15     1333.89     11.73 o
   6   3   2        1.75        1.15      0.73 o
   7   3   2      225.01      235.55      3.12 o
   8   3   2      520.74      455.18      5.25 o
   9   3   2      119.08      110.88      1.81 o
  10   3   2      508.80      479.97      4.70 o
  11   3   2      104.86      107.62      2.36 o
  12   3   2       32.98       26.62      0.88 o
  13   3   2        1.63        3.69      0.53 o
 -11   4   2       12.34       14.64      0.74 o
 -10   4   2        0.45        0.68      0.41 o
  -9   4   2        0.57        3.25      1.46 o
  -8   4   2        8.89       13.96      1.48 o
  -7   4   2     1128.64     1048.44     34.72 o
  -6   4   2      619.31      554.63      6.18 o
  -5   4   2       19.46       30.66      1.03 o
  -4   4   2      247.84      261.60      3.00 o
  -3   4   2      273.64      283.60     10.12 o
  -2   4   2      145.72      153.37      6.36 o
  -1   4   2      200.81      222.65      4.10 o
   0   4   2      993.12     1046.91     22.46 o
   1   4   2     1027.31     1104.74      3.18 o
   2   4   2     2127.48     2085.71      4.89 o
   3   4   2       25.14       46.69      1.38 o
   4   4   2      781.22      926.73      2.48 o
   5   4   2       73.97       86.87      2.55 o
   6   4   2       77.21       49.35      1.50 o
   7   4   2      911.61      905.57     12.72 o
   8   4   2        0.51        0.33      1.24 o
   9   4   2      243.76      218.57      4.59 o
  10   4   2      206.96      195.50      1.82 o
  11   4   2      155.13      152.12      5.91 o
  12   4   2      134.23      133.04      2.44 o
  13   4   2      171.90      181.64      3.06 o
 -10   5   2        0.45        1.58      0.46 o
  -9   5   2       49.91       48.41      0.96 o
  -8   5   2       32.55       26.68      1.05 o
  -7   5   2      878.75      819.92      7.56 o
  -6   5   2       62.96       58.40      2.05 o
  -5   5   2      161.57      175.83      2.46 o
  -4   5   2      170.23      189.81      5.69 o
  -3   5   2     1144.17     1090.51     25.41 o
  -2   5   2       40.75       50.18      1.34 o
  -1   5   2      622.52      656.13      5.61 o
   0   5   2     2996.75     2617.54     17.57 o
   1   5   2        7.26        5.30      0.65 o
   2   5   2      128.08      176.26      2.73 o
   3   5   2      475.49      445.11      2.58 o
   4   5   2       98.61       75.04      2.01 o
   5   5   2     1130.02     1068.95     13.85 o
   6   5   2      167.15      192.29      2.78 o
   7   5   2     1098.63     1026.30     24.72 o
   8   5   2       28.49       34.89      2.50 o
   9   5   2      222.02      245.37      2.71 o
  10   5   2       15.19       13.26      0.76 o
  11   5   2       36.09       35.87      0.88 o
  12   5   2       18.31       19.11      0.63 o
  13   5   2        1.15        1.84      0.72 o
  -9   6   2      240.76      254.01      1.85 o
  -8   6   2        7.26        7.46      0.79 o
  -7   6   2      284.56      268.94     11.36 o
  -6   6   2       50.84       43.84      3.90 o
  -5   6   2      341.67      355.09      3.62 o
  -4   6   2      316.37      316.13      3.28 o
  -3   6   2      248.29      249.50      4.04 o
  -2   6   2      417.47      423.25     13.72 o
  -1   6   2      121.75      106.14      2.65 o
   0   6   2      387.35      355.42      3.23 o
   1   6   2      869.96      836.66      4.95 o
   2   6   2     3439.27     3547.12     77.90 o
   3   6   2     1489.56     1476.19      9.32 o
   4   6   2     2577.30     2613.80     19.72 o
   5   6   2     2829.23     2856.82     25.32 o
   6   6   2      818.21      814.94      5.27 o
   7   6   2      932.82     1054.48      8.85 o
   8   6   2      190.21      199.09      2.81 o
   9   6   2      857.23      801.12      4.33 o
  10   6   2      198.81      158.62      5.29 o
  11   6   2      148.02      139.73      4.11 o
  12   6   2       51.41       50.25      0.88 o
  13   6   2        3.08        1.98      0.40 o
  -9   7   2       23.42       28.75      0.90 o
  -8   7   2        0.91        2.10      0.59 o
  -7   7   2      197.86      210.67      2.00 o
  -6   7   2        7.52        7.65      0.68 o
  -5   7   2       91.09       84.25      2.07 o
  -4   7   2      171.28      158.79      2.58 o
  -3   7   2     1003.52      946.74      5.69 o
  -2   7   2       84.10      100.94      2.73 o
  -1   7   2       49.22       58.67      1.60 o
   0   7   2        0.08        1.36      0.84 o
   1   7   2     1232.75     1277.28     26.52 o
   2   7   2      178.95      180.11      9.02 o
   3   7   2      955.21      996.58      8.21 o
   4   7   2       71.38       67.99      1.78 o
   5   7   2      552.83      560.46     16.33 o
   6   7   2      763.08      820.35      7.29 o
   7   7   2      179.55      167.04      4.25 o
   8   7   2     1004.19     1001.41     15.83 o
   9   7   2     1844.52     1685.18      6.36 o
  10   7   2      228.54      231.38      9.69 o
  11   7   2      162.83      165.45      7.96 o
  12   7   2      103.94       99.52      1.43 o
  13   7   2       56.35       62.03      0.90 o
  -8   8   2       10.90        9.60      0.85 o
  -7   8   2       19.18       18.50      0.71 o
  -6   8   2      141.50      134.43      4.30 o
  -5   8   2        9.94       10.47      0.75 o
  -4   8   2        3.02        0.67      1.05 o
  -3   8   2      335.06      301.37      3.48 o
  -2   8   2     1013.02      906.30      5.77 o
  -1   8   2      271.49      284.65      3.18 o
   0   8   2      137.50      149.68      2.64 o
   1   8   2      138.96      123.73      6.34 o
   2   8   2      736.49      738.79     11.34 o
   3   8   2      199.04      197.06      2.99 o
   4   8   2       45.48       46.03      1.59 o
   5   8   2       38.94       39.15      1.55 o
   6   8   2        3.47        3.12      1.73 o
   7   8   2       10.70       10.51      0.73 o
   8   8   2      539.88      512.19      3.49 o
   9   8   2     1568.01     1427.58      5.94 o
  10   8   2       11.95       10.96      0.66 o
  11   8   2        3.38        2.36      0.79 o
  12   8   2       12.29       15.19      0.78 o
  13   8   2        1.61        1.31      0.80 o
  -7   9   2       96.96      113.34      1.44 o
  -6   9   2       59.39       60.91      2.06 o
  -5   9   2      119.57      132.90      2.24 o
  -4   9   2      297.67      279.07      2.46 o
  -3   9   2      701.58      627.66     15.16 o
  -2   9   2       21.07       17.96      2.92 o
  -1   9   2        5.51        3.88      1.02 o
   0   9   2        7.28       10.39      1.04 o
   1   9   2       40.18       32.37      2.73 o
   2   9   2     1647.68     1707.42     12.66 o
   3   9   2      683.94      721.49      3.88 o
   4   9   2      232.15      221.70      4.23 o
   5   9   2      132.27      124.55      1.97 o
   6   9   2      288.30      267.52      1.97 o
   7   9   2      116.43      110.93      1.79 o
   8   9   2      340.92      333.56      2.45 o
   9   9   2       96.04       97.42      2.61 o
  10   9   2     1068.07     1029.61      8.31 o
  11   9   2       39.12       36.37      0.86 o
  12   9   2       46.26       45.19      2.06 o
  13   9   2      208.63      212.62      2.51 o
  -6  10   2       85.37       79.88      0.84 o
  -5  10   2       10.20       10.51      0.59 o
  -4  10   2      131.84      119.49      1.32 o
  -3  10   2       16.38       16.48      0.95 o
  -2  10   2      230.16      217.73     13.38 o
  -1  10   2      861.73      807.24      7.64 o
   0  10   2       16.12       15.07      0.88 o
   1  10   2     3520.13     3389.47     36.34 o
   2  10   2       68.44       63.85      1.99 o
   3  10   2       24.04       19.01      0.99 o
   4  10   2      233.24      234.49     18.16 o
   5  10   2      491.33      444.81      3.37 o
   6  10   2      332.87      302.26      2.86 o
   7  10   2        8.24        5.56      0.65 o
   8  10   2     1375.76     1255.48     15.27 o
   9  10   2       47.46       43.78      1.21 o
  10  10   2       36.37       32.71      0.86 o
  11  10   2        7.42        7.21      1.30 o
  12  10   2       59.01       61.06      1.79 o
  -5  11   2       72.63       78.91      0.86 o
  -4  11   2      142.39      146.37      1.13 o
  -3  11   2        0.18        1.21      0.56 o
  -2  11   2       36.66       38.81      1.24 o
  -1  11   2     1002.37      898.94      7.40 o
   0  11   2       19.54       23.12      1.13 o
   1  11   2      111.10      108.67      1.84 o
   2  11   2      462.79      431.40     14.02 o
   3  11   2      197.21      203.21      2.43 o
   4  11   2       13.73       12.53      2.48 o
   5  11   2       26.39       21.95      3.18 o
   6  11   2      476.22      394.95      4.79 o
   7  11   2        0.00        0.34      0.69 o
   8  11   2      312.86      299.62      8.00 o
   9  11   2      522.57      489.54      3.79 o
  10  11   2       66.07       67.86      2.10 o
  11  11   2        8.70        3.85      0.58 o
  -4  12   2        0.83        0.70      0.55 o
  -3  12   2       80.05       75.81      0.83 o
  -2  12   2       27.17       32.29      0.95 o
  -1  12   2      113.93      107.50      3.93 o
   0  12   2       51.51       59.47      3.94 o
   1  12   2      676.07      714.26      9.55 o
   2  12   2       21.96       22.27      1.00 o
   3  12   2      485.76      480.76     12.21 o
   4  12   2       36.87       36.16      1.23 o
   5  12   2      406.94      369.44     30.13 o
   6  12   2      257.84      214.65      3.51 o
   7  12   2        8.46        8.80      1.30 o
   8  12   2       14.30       15.06      1.28 o
   9  12   2       67.09       71.19      4.80 o
  10  12   2        6.55       10.02      0.89 o
  11  12   2       38.55       33.48      0.91 o
  -2  13   2      178.40      204.63      1.92 o
  -1  13   2        9.29       10.43      0.52 o
   0  13   2        4.99        5.89      0.56 o
   1  13   2      128.34      122.29      1.68 o
   2  13   2        5.30        6.55      0.68 o
   3  13   2       29.00       35.49      1.06 o
   4  13   2       98.80       94.92      1.56 o
   5  13   2        2.05        2.00      0.76 o
   6  13   2        8.96        6.24      1.11 o
   7  13   2       44.06       46.09      1.61 o
   8  13   2       15.60       13.98      1.15 o
   9  13   2       14.57       17.34      1.01 o
  10  13   2      322.59      316.79      2.58 o
   0  14   2       78.45       83.71      1.25 o
   1  14   2        0.32        1.34      0.69 o
   2  14   2       22.97       20.63      1.09 o
   3  14   2       16.41       23.41      0.66 o
   4  14   2      379.38      405.85      2.29 o
   5  14   2      118.97      116.39      3.78 o
   6  14   2        6.39        3.54      0.80 o
   7  14   2       15.66       14.49      0.93 o
   8  14   2        8.05        6.64      0.72 o
   9  14   2        8.66        7.08      0.64 o
  -4 -13   3       51.31       59.91      1.23 o
  -3 -13   3      120.88      131.72      1.69 o
  -2 -13   3       40.38       41.14      1.03 o
  -8 -12   3       24.06       31.55      0.95 o
  -7 -12   3      196.64      235.17      2.34 o
  -6 -12   3       37.37       40.99      1.64 o
  -5 -12   3       17.65       26.27      1.24 o
  -4 -12   3       78.61       81.71      1.91 o
  -3 -12   3      121.72      137.53      2.34 o
  -2 -12   3      149.22      134.73      2.22 o
  -1 -12   3       30.75       29.86      1.19 o
   0 -12   3       36.72       45.02      1.20 o
   1 -12   3       29.64       29.09      0.87 o
 -10 -11   3       11.40        7.97      0.66 o
  -9 -11   3       66.62       82.82      1.58 o
  -8 -11   3       10.67       10.81      0.99 o
  -7 -11   3       62.91       60.45      1.66 o
  -6 -11   3        8.04        9.45      0.73 o
  -5 -11   3      288.20      279.78      2.59 o
  -4 -11   3       15.35       16.92      0.84 o
  -3 -11   3        5.95        5.02      1.28 o
  -2 -11   3       93.58       86.71      2.24 o
  -1 -11   3       14.41       10.75      1.27 o
   0 -11   3       15.36       16.60      1.21 o
   1 -11   3        1.27        2.04      0.88 o
   2 -11   3       30.24       26.11      1.01 o
 -10 -10   3       41.66       38.08      1.19 o
  -9 -10   3       42.77       46.40      1.49 o
  -8 -10   3       23.11       19.57      1.31 o
  -7 -10   3        0.00       -0.04      0.97 o
  -6 -10   3       10.76        7.52      0.78 o
  -5 -10   3       91.26       80.46      2.47 o
  -4 -10   3      277.81      242.01      6.54 o
  -3 -10   3       11.32        9.28      1.35 o
  -2 -10   3      233.51      216.77      3.52 o
  -1 -10   3      601.63      553.15      5.17 o
   0 -10   3      125.20      126.17      3.41 o
   1 -10   3       14.70       14.15      0.95 o
   2 -10   3      200.80      196.82      3.41 o
   3 -10   3       35.02       29.69      1.11 o
   4 -10   3       50.49       49.54      1.44 o
   5 -10   3       25.36       28.66      1.00 o
 -11  -9   3        9.10       10.01      0.74 o
 -10  -9   3      208.01      205.86      2.76 o
  -9  -9   3       19.54       14.88      0.79 o
  -8  -9   3        0.29        1.54      0.75 o
  -7  -9   3       16.57       13.75      0.82 o
  -6  -9   3      262.37      240.30      6.43 o
  -5  -9   3       31.00       38.38      1.83 o
  -4  -9   3        1.02        1.49      1.01 o
  -3  -9   3      788.60      761.55     21.16 o
  -2  -9   3        3.57        4.54      1.32 o
  -1  -9   3      449.06      451.46      4.32 o
   0  -9   3       22.49       22.06      0.92 o
   1  -9   3      187.17      174.43      4.16 o
   2  -9   3      293.97      315.55      9.05 o
   3  -9   3        7.29       10.24      0.76 o
   4  -9   3        3.58        2.49      0.80 o
   5  -9   3      225.90      221.23      2.88 o
   6  -9   3        8.55        6.63      0.93 o
 -12  -8   3        0.01        0.97      0.52 o
 -11  -8   3      407.26      395.13      2.24 o
 -10  -8   3      654.42      630.01      3.29 o
  -9  -8   3       28.75       27.99      0.85 o
  -8  -8   3        4.82        2.02      0.58 o
  -7  -8   3       45.16       42.81      1.90 o
  -6  -8   3       57.40       63.14      1.30 o
  -5  -8   3      116.45      121.15      1.56 o
  -4  -8   3     1002.71     1001.44      4.71 o
  -3  -8   3        4.42        6.54      0.92 o
  -2  -8   3     3141.32     3178.78     66.58 o
  -1  -8   3        6.75        8.04      0.90 o
   0  -8   3      390.05      418.32      4.83 o
   1  -8   3      615.39      574.61      3.62 o
   2  -8   3      369.82      408.37     11.77 o
   3  -8   3        1.05        2.24      0.53 o
   4  -8   3       49.50       45.53      1.31 o
   5  -8   3        5.85        5.73      0.85 o
   6  -8   3        1.74        1.50      0.74 o
   7  -8   3       57.54       60.96      1.53 o
 -12  -7   3       38.88       37.38      1.07 o
 -11  -7   3      112.87      127.60      2.72 o
 -10  -7   3       27.46       27.39      0.96 o
  -9  -7   3       17.84       22.87      0.72 o
  -8  -7   3      382.27      338.20      2.02 o
  -7  -7   3      381.69      359.40      2.34 o
  -6  -7   3      711.56      699.12     17.20 o
  -5  -7   3        4.45        5.43      0.52 o
  -4  -7   3      281.67      317.29      4.18 o
  -3  -7   3       72.60       86.54      3.28 o
  -2  -7   3      184.00      189.58      4.84 o
  -1  -7   3        1.21        9.86      2.73 o
   0  -7   3       60.54       57.47      2.21 o
   1  -7   3       15.01       19.58      0.75 o
   2  -7   3      237.46      239.66     11.00 o
   3  -7   3       10.93       18.04      0.87 o
   4  -7   3       66.41       54.53      1.32 o
   5  -7   3      225.66      219.50      3.84 o
   6  -7   3       69.32       66.24      2.03 o
   7  -7   3      101.14      108.42      2.79 o
   8  -7   3       37.95       45.20      1.39 o
 -12  -6   3       26.93       24.32      1.00 o
 -11  -6   3        0.00        0.47      0.90 o
 -10  -6   3       76.36       60.23      1.06 o
  -9  -6   3        2.36        6.11      0.82 o
  -8  -6   3        7.90       11.64      0.59 o
  -7  -6   3     1959.17     1723.41     10.05 o
  -6  -6   3      192.16      169.59      1.91 o
  -5  -6   3      697.72      751.57      8.43 o
  -4  -6   3      411.12      413.11      6.24 o
  -3  -6   3       12.10       15.91      1.78 o
  -2  -6   3      163.56      143.73      3.82 o
  -1  -6   3       31.07       57.37      3.66 o
   0  -6   3        0.04        1.22      1.04 o
   1  -6   3      408.02      434.44      7.46 o
   2  -6   3       22.78       36.52      2.30 o
   3  -6   3        1.69        2.22      0.70 o
   4  -6   3       11.86       12.47      0.81 o
   5  -6   3       12.82       10.77      0.86 o
   6  -6   3      623.56      625.04     34.77 o
   7  -6   3      205.56      215.02     11.25 o
   8  -6   3       33.97       37.01      1.53 o
   9  -6   3       49.77       49.23      1.32 o
 -12  -5   3        6.76        7.69      0.82 o
 -11  -5   3        8.85        6.35      1.05 o
 -10  -5   3       45.98       44.31      1.17 o
  -9  -5   3        8.06       15.49      0.67 o
  -8  -5   3      171.70      147.27      1.35 o
  -7  -5   3       48.88       58.41      1.02 o
  -6  -5   3      234.85      217.08      3.88 o
  -5  -5   3      368.25      364.29     13.83 o
  -4  -5   3        0.92        1.53      1.19 o
  -3  -5   3      287.83      337.74      5.02 o
  -2  -5   3      962.66      997.27     35.79 o
  -1  -5   3     1394.93     1380.98      8.04 o
   0  -5   3     1173.04     1318.30      8.66 o
   1  -5   3      821.80      813.80      8.53 o
   2  -5   3       57.35       71.87      2.69 o
   3  -5   3       77.45       65.72      2.51 o
   4  -5   3      223.38      244.08      2.35 o
   5  -5   3      125.81      133.85      1.69 o
   6  -5   3       82.11       84.30      3.50 o
   7  -5   3      166.79      189.39      1.93 o
   8  -5   3       87.55       94.88      1.46 o
   9  -5   3      124.34      124.24      1.42 o
  10  -5   3        0.63        0.86      0.65 o
 -12  -4   3       63.92       64.69      1.45 o
 -11  -4   3       78.41       79.13      1.94 o
 -10  -4   3       92.97       99.74      4.04 o
  -9  -4   3      128.45      117.39      1.76 o
  -8  -4   3        1.14        1.50      0.50 o
  -7  -4   3        3.70        5.10      0.54 o
  -6  -4   3      143.93      169.78      2.36 o
  -5  -4   3       17.60       15.96      1.46 o
  -4  -4   3      168.98      203.73      4.10 o
  -3  -4   3      218.65      269.74      7.89 o
  -2  -4   3      226.15      279.65      5.23 o
  -1  -4   3      341.77      397.33      7.01 o
   0  -4   3       13.34        6.88      0.60 o
   1  -4   3     1042.98     1128.55      6.88 o
   2  -4   3     2226.90     2472.84    153.57 o
   3  -4   3      281.46      284.74      4.45 o
   4  -4   3        0.06        2.17      1.13 o
   5  -4   3        0.00       12.55      5.16 o
   6  -4   3        2.69        4.30      0.51 o
   7  -4   3       53.22       55.91      0.98 o
   8  -4   3       16.90       11.43      1.19 o
   9  -4   3       43.33       42.87      0.84 o
  10  -4   3        0.95        1.97      0.44 o
 -12  -3   3      162.27      151.83      2.03 o
 -11  -3   3        1.56        1.22      0.90 o
 -10  -3   3       68.74       71.55      2.05 o
  -9  -3   3       69.44       65.77      1.48 o
  -8  -3   3      356.11      375.36      2.73 o
  -7  -3   3      662.51      691.65     11.98 o
  -6  -3   3       77.93       83.87      2.47 o
  -5  -3   3      263.33      261.27      9.60 o
  -4  -3   3      216.90      218.62      2.41 o
  -3  -3   3     1673.16     1881.48     53.16 o
  -2  -3   3      413.77      472.28      3.07 o
  -1  -3   3      712.98      771.23      3.31 o
   0  -3   3      512.22      505.89      8.23 o
   1  -3   3     1122.09     1081.48      5.42 o
   2  -3   3      132.66      115.74     13.36 o
   3  -3   3      815.44      828.64     21.78 o
   4  -3   3      492.48      482.66      4.29 o
   5  -3   3        0.57        6.17      1.40 o
   6  -3   3      486.83      502.67     24.22 o
   7  -3   3      669.02      668.70      9.01 o
   8  -3   3       66.56       60.62      1.53 o
   9  -3   3        6.17        5.27      0.61 o
  10  -3   3       33.36       32.96      0.74 o
  11  -3   3       61.54       65.67      1.48 o
 -12  -2   3        5.59        9.63      0.76 o
 -11  -2   3      123.19      118.49      2.20 o
 -10  -2   3       31.49       32.12      3.81 o
  -9  -2   3       11.89       13.23      1.83 o
  -8  -2   3      253.74      252.14      2.16 o
  -7  -2   3      314.81      332.32      5.66 o
  -6  -2   3       45.15       48.27      1.60 o
  -5  -2   3     2021.45     2168.56     16.83 o
  -4  -2   3      188.51      220.60      1.64 o
  -3  -2   3       57.39       40.03      1.81 o
  -2  -2   3      590.55      575.19     16.27 o
  -1  -2   3       87.25       95.41      2.05 o
   0  -2   3     2228.96     2107.39      9.46 o
   1  -2   3     1392.53     1424.18      5.86 o
   2  -2   3      460.02      484.87      3.21 o
   3  -2   3      884.87      964.68     22.12 o
   4  -2   3       99.49       97.21      1.76 o
   5  -2   3     1288.78     1276.65     12.40 o
   6  -2   3       61.71       71.44      1.68 o
   7  -2   3       54.71       47.60      1.03 o
   8  -2   3       75.16       81.96      1.35 o
   9  -2   3      275.22      268.34      2.37 o
  10  -2   3      556.14      560.15      9.00 o
  11  -2   3        2.23        2.49      1.31 o
  12  -2   3      181.97      190.93      2.07 o
 -12  -1   3       40.62       49.65      2.23 o
 -11  -1   3      155.81      158.52     11.20 o
 -10  -1   3        0.70        6.59      3.49 o
  -9  -1   3      325.31      331.56     13.44 o
  -8  -1   3      594.96      621.62      4.43 o
  -7  -1   3      364.73      413.49      4.39 o
  -6  -1   3       22.10       32.56      9.94 o
  -5  -1   3      298.11      303.22      3.26 o
  -4  -1   3     1015.01     1026.26      5.64 o
  -3  -1   3     1318.59     1319.80      4.82 o
  -2  -1   3     9632.38     8079.15     69.88 o
  -1  -1   3      550.46      504.60      2.69 o
   1  -1   3     1714.01     1768.04     22.48 o
   2  -1   3      912.50      882.63      9.87 o
   3  -1   3      520.68      612.37      7.44 o
   4  -1   3       99.07       94.78      1.55 o
   5  -1   3     1736.70     1703.60      6.58 o
   6  -1   3       12.73       10.03      0.70 o
   7  -1   3      134.07      129.80      2.99 o
   8  -1   3       11.08        9.40      1.04 o
   9  -1   3        7.73        7.95      0.74 o
  10  -1   3       31.18       29.42      1.01 o
  11  -1   3       23.11       19.34      0.88 o
  12  -1   3       89.27       92.60      1.21 o
 -12   0   3        2.82        2.86      0.38 o
 -11   0   3        0.05        0.32      0.53 o
 -10   0   3      386.99      381.97     11.81 o
  -9   0   3     1022.55      982.91     34.32 o
  -8   0   3        7.13        9.70      1.15 o
  -7   0   3      745.44      797.11     24.85 o
  -6   0   3      179.38      169.50      2.69 o
  -5   0   3        8.58       19.10      1.12 o
  -4   0   3      213.39      228.20      1.71 o
  -3   0   3       53.03       50.84      0.58 o
  -2   0   3      678.53      744.06      2.52 o
  -1   0   3      765.18      681.15      2.23 o
   0   0   3     3559.19     3288.59     11.29 o
   1   0   3     1198.63     1276.01      4.68 o
   3   0   3     3902.43     3679.75    142.31 o
   4   0   3      729.53      843.29    126.83 o
   5   0   3      188.13      240.69      1.96 o
   6   0   3     1012.17     1007.74      6.57 o
   7   0   3      110.41       89.50      1.86 o
   8   0   3        0.21        0.29      0.74 o
   9   0   3        6.11        5.24      1.01 o
  10   0   3        0.02        0.11      0.66 o
  11   0   3      194.93      197.15      5.72 o
  12   0   3       74.72       71.29      1.19 o
  13   0   3       50.26       54.19      0.82 o
 -12   1   3      157.26      176.18      1.26 o
 -11   1   3       20.91       18.30      0.70 o
 -10   1   3       39.46       43.57      1.30 o
  -9   1   3        2.84        4.85      1.37 o
  -8   1   3      292.75      276.56      3.51 o
  -7   1   3       26.06       22.69      1.25 o
  -6   1   3     1005.35      959.03     27.62 o
  -5   1   3        2.40        3.23      0.44 o
  -4   1   3      573.98      624.40      8.14 o
  -3   1   3     1560.98     1683.84      3.73 o
  -2   1   3      616.08      644.30      8.62 o
  -1   1   3     3401.83     3333.52     24.95 o
   0   1   3     2229.49     1939.96     28.13 o
   2   1   3     3124.05     3195.09      7.83 o
   3   1   3     1567.87     1548.22     16.88 o
   4   1   3      911.58      871.02     12.97 o
   5   1   3      131.34      136.14      1.42 o
   6   1   3        2.73        6.01      1.87 o
   7   1   3       62.38       64.81      1.50 o
   8   1   3      537.73      553.49     13.08 o
   9   1   3       60.70       56.94      1.73 o
  10   1   3       33.83       30.75      1.51 o
  11   1   3       62.29       67.49      1.37 o
  12   1   3        4.92        4.82      1.06 o
  13   1   3        0.19        2.67      0.51 o
 -11   2   3       16.25       17.12      1.03 o
 -10   2   3        8.63        8.59      0.72 o
  -9   2   3      181.34      176.45      5.58 o
  -8   2   3        3.77        4.82      0.97 o
  -7   2   3       75.15       75.15      2.45 o
  -6   2   3        5.10        3.44      3.07 o
  -5   2   3        5.43        7.10      1.52 o
  -4   2   3      674.69      745.08     12.43 o
  -3   2   3     4938.40     4986.43     56.65 o
  -2   2   3     1052.74     1020.93      6.62 o
  -1   2   3      666.05      759.69      9.58 o
   0   2   3     4646.01     4741.26     32.97 o
   1   2   3      544.30      639.09     10.38 o
   2   2   3      332.53      406.35      6.90 o
   3   2   3      582.84      574.39      1.65 o
   4   2   3       49.20       48.46      1.04 o
   5   2   3      233.30      241.27      4.46 o
   6   2   3     2499.51     2501.58      7.02 o
   7   2   3      559.33      553.73      6.69 o
   8   2   3        2.95       15.95      3.88 o
   9   2   3       48.65       43.37      1.59 o
  10   2   3        8.03        6.65      1.03 o
  11   2   3        2.64        3.56      0.99 o
  12   2   3        2.82        7.55      0.71 o
  13   2   3        7.53        7.05      0.90 o
 -11   3   3       44.41       49.05      1.07 o
 -10   3   3        1.47        0.89      0.91 o
  -9   3   3      139.48      131.12      6.17 o
  -8   3   3      471.64      463.68      3.55 o
  -7   3   3      133.58      122.08      1.94 o
  -6   3   3      496.11      478.30      5.98 o
  -5   3   3       44.90       52.68      1.78 o
  -4   3   3     1331.17     1430.64      5.85 o
  -3   3   3      644.39      699.34      3.78 o
  -2   3   3      292.49      315.94      2.55 o
  -1   3   3     7194.17     6858.68     14.26 o
   1   3   3      853.32      845.09     22.47 o
   2   3   3       89.72       91.12      2.42 o
   3   3   3       63.12       70.97      1.03 o
   4   3   3       55.77       54.22      1.23 o
   5   3   3     1990.84     2105.27     18.08 o
   6   3   3       84.40       95.49      1.37 o
   7   3   3      805.15      894.17     19.12 o
   8   3   3        3.54        2.51      1.27 o
   9   3   3       46.09       61.58      1.78 o
  10   3   3      213.03      234.16     20.74 o
  11   3   3       30.04       29.30      1.49 o
  12   3   3       84.64       80.45      1.28 o
  13   3   3      143.58      141.52      2.54 o
 -11   4   3       26.33       27.49      0.82 o
 -10   4   3       15.15       20.85      1.84 o
  -9   4   3      257.89      255.36     15.55 o
  -8   4   3      141.25      152.75      6.04 o
  -7   4   3       30.05       33.83      2.28 o
  -6   4   3        0.04       44.46      2.11 o
  -5   4   3       76.05       63.19      1.70 o
  -4   4   3        4.06       11.11      2.73 o
  -3   4   3      153.24      121.28      1.97 o
  -2   4   3     2829.08     2910.47     36.65 o
  -1   4   3     1845.59     1878.54     30.90 o
   0   4   3      681.05      826.92     24.34 o
   1   4   3      199.16      235.09      4.18 o
   2   4   3       78.02       87.27      1.19 o
   3   4   3      212.90      198.06      2.43 o
   4   4   3      683.36      665.73      3.01 o
   5   4   3       66.37      103.53      1.58 o
   6   4   3     5166.30     5207.33    151.12 o
   7   4   3      684.06      685.18     17.90 o
   8   4   3     1581.47     1621.14     45.12 o
   9   4   3        1.44        2.62      0.72 o
  10   4   3      128.16      116.80      1.90 o
  11   4   3        3.71       10.49      2.45 o
  12   4   3      136.49      119.09      1.48 o
  13   4   3        4.46        6.74      0.54 o
  14   4   3        1.04        0.93      0.48 o
 -10   5   3        4.15        6.39      0.74 o
  -9   5   3       27.94       34.70      1.84 o
  -8   5   3       55.95       57.76      2.15 o
  -7   5   3       10.17       12.32      0.85 o
  -6   5   3      374.18      379.48     31.99 o
  -5   5   3       93.41      110.09      5.61 o
  -4   5   3       75.59       78.83      5.69 o
  -3   5   3     1215.96     1310.95     39.94 o
  -2   5   3     1076.58     1168.43     29.42 o
  -1   5   3     3688.18     3558.98     68.41 o
   0   5   3      656.07      767.32     12.51 o
   1   5   3     1140.40     1199.62      4.26 o
   2   5   3      750.73      669.56      3.64 o
   3   5   3      424.95      466.11      2.52 o
   4   5   3     1058.33     1139.61      6.94 o
   5   5   3      385.13      350.25      3.48 o
   6   5   3     1876.86     1892.73     26.75 o
   7   5   3      860.24      783.08      7.75 o
   8   5   3      414.12      423.45      4.58 o
   9   5   3      199.43      219.75      3.37 o
  10   5   3      638.01      602.89     15.27 o
  11   5   3     1478.16     1421.06     25.91 o
  12   5   3        1.62        2.17      0.51 o
  13   5   3        3.71        7.93      0.85 o
  -9   6   3        1.76        1.11      0.52 o
  -8   6   3       64.38       65.85      2.29 o
  -7   6   3       96.34       87.02     10.55 o
  -6   6   3      510.46      489.98     38.46 o
  -5   6   3      196.57      204.96      5.66 o
  -4   6   3      363.46      383.23      3.63 o
  -3   6   3     1141.70     1056.25      8.08 o
  -2   6   3       64.47       53.50      1.45 o
  -1   6   3        0.57        1.68      0.57 o
   0   6   3      378.38      433.08      9.63 o
   1   6   3      884.12      958.94     21.65 o
   2   6   3     1898.38     2040.86     31.18 o
   3   6   3       41.96       38.11      0.71 o
   4   6   3      476.96      437.12     10.43 o
   5   6   3      170.66      179.41      2.81 o
   6   6   3        0.86        1.14      0.97 o
   7   6   3      189.50      200.80      4.01 o
   8   6   3      293.29      329.87      4.50 o
   9   6   3       73.01       61.64      1.96 o
  10   6   3      161.89      175.49      3.05 o
  11   6   3      149.68      154.70      1.76 o
  12   6   3      142.34      143.90      1.36 o
  13   6   3       19.93       24.17      1.26 o
  -9   7   3       17.47       22.68      0.55 o
  -8   7   3       12.89        7.60      0.66 o
  -7   7   3       11.30       12.31      0.82 o
  -6   7   3       20.38       21.62      1.02 o
  -5   7   3      290.79      272.77     10.45 o
  -4   7   3      100.01       99.18      2.09 o
  -3   7   3      488.22      435.12      3.96 o
  -2   7   3        5.23        4.31      1.27 o
  -1   7   3       39.02       56.91      1.54 o
   0   7   3     1142.66     1088.04     10.15 o
   1   7   3      522.98      552.28      5.48 o
   2   7   3      425.94      425.75      4.48 o
   3   7   3        2.49        5.59      0.86 o
   4   7   3      244.86      237.40      3.83 o
   5   7   3       30.59       26.99      2.98 o
   6   7   3      757.00      797.64      6.74 o
   7   7   3      213.01      202.26      8.11 o
   8   7   3       19.76       26.19      1.95 o
   9   7   3     1038.24      958.10     12.40 o
  10   7   3     1346.59     1221.60     31.93 o
  11   7   3       60.68       54.06      1.93 o
  12   7   3       31.28       32.47      0.76 o
  13   7   3      270.84      297.53      5.78 o
  -8   8   3       25.21       25.79      0.62 o
  -7   8   3       77.74       78.23      1.13 o
  -6   8   3       84.14       76.74      4.61 o
  -5   8   3        0.92        1.72      1.59 o
  -4   8   3       14.77       16.79      1.27 o
  -3   8   3      513.63      450.55      4.21 o
  -2   8   3      359.33      388.90      3.83 o
  -1   8   3      516.18      510.47      4.16 o
   0   8   3       57.27       60.54      1.76 o
   1   8   3      104.63       99.45      2.90 o
   2   8   3       15.73       21.62      1.19 o
   3   8   3      352.76      434.69      4.48 o
   4   8   3       11.49       29.64      1.37 o
   5   8   3       13.19       25.20      3.77 o
   6   8   3      458.09      483.64      3.75 o
   7   8   3       10.21       12.28      0.54 o
   8   8   3     1001.95      992.18      5.36 o
   9   8   3       66.10       62.72      1.14 o
  10   8   3      710.73      605.97     21.63 o
  11   8   3     1013.30      966.80     41.41 o
  12   8   3     1318.95     1323.79     35.72 o
  13   8   3       94.77      117.51      2.15 o
  -7   9   3       48.85       40.43      0.91 o
  -6   9   3      168.72      156.38      3.41 o
  -5   9   3        7.48       10.87      0.88 o
  -4   9   3        0.32        0.35      0.78 o
  -3   9   3      274.67      237.69      3.26 o
  -2   9   3       48.19       43.78      1.69 o
  -1   9   3      147.22      127.58      2.38 o
   0   9   3     1063.08      988.36      5.97 o
   1   9   3       26.07       37.03      1.49 o
   2   9   3      364.72      385.73     19.88 o
   3   9   3      603.42      621.08      4.10 o
   4   9   3       16.84       24.67      0.95 o
   5   9   3       71.63       77.30      1.39 o
   6   9   3       12.71       11.26      0.68 o
   7   9   3      314.08      302.66      2.78 o
   8   9   3      668.59      662.77      3.83 o
   9   9   3      360.26      349.96      4.26 o
  10   9   3        2.39        1.74      0.46 o
  11   9   3      524.30      483.91     17.16 o
  12   9   3       90.89       72.02      2.19 o
  13   9   3        0.13        2.10      0.81 o
  -6  10   3      116.90      118.78      0.93 o
  -5  10   3       16.05       14.58      0.63 o
  -4  10   3        4.86        5.24      0.81 o
  -3  10   3        0.14        1.62      0.80 o
  -2  10   3       43.92       39.72      2.72 o
  -1  10   3      125.52      124.79     12.31 o
   0  10   3      869.62      793.51      5.70 o
   1  10   3       14.82       21.45      0.98 o
   2  10   3      351.79      375.89      3.15 o
   3  10   3      551.39      511.30      5.15 o
   4  10   3        0.91        1.65      0.55 o
   5  10   3       14.59       16.56      0.93 o
   6  10   3       89.60       81.29      2.86 o
   7  10   3       61.07       59.11      1.62 o
   8  10   3       37.56       38.08      1.22 o
   9  10   3       36.25       35.03      0.98 o
  10  10   3        0.32        0.44      0.68 o
  11  10   3       32.64       35.29      1.80 o
  12  10   3      137.38      117.73      2.44 o
  13  10   3      167.54      162.75      2.16 o
  -5  11   3       14.51       16.46      0.68 o
  -4  11   3       13.24       13.64      0.59 o
  -3  11   3        1.85        1.18      0.74 o
  -2  11   3       36.49       36.70      1.47 o
  -1  11   3       12.15        9.70      0.99 o
   0  11   3      107.00      113.86      4.09 o
   1  11   3      217.27      235.99      3.47 o
   2  11   3       36.03       32.44      1.28 o
   3  11   3        0.06        3.67      3.03 o
   4  11   3      539.77      504.84     21.77 o
   5  11   3       22.24       16.64      1.40 o
   6  11   3       28.31       22.65      1.08 o
   7  11   3      323.56      283.85      4.29 o
   8  11   3      263.37      265.18      8.19 o
   9  11   3      138.18      131.82      1.83 o
  10  11   3       54.64       58.53      1.90 o
  11  11   3       11.33       12.00      0.64 o
  12  11   3       17.45       15.59      1.09 o
  -4  12   3        0.96        2.41      0.61 o
  -3  12   3       41.75       36.69      1.52 o
  -2  12   3       25.41       22.01      0.89 o
  -1  12   3       74.77       72.54      3.73 o
   0  12   3        9.21        8.41      1.01 o
   1  12   3      115.06      121.78      1.65 o
   2  12   3       31.50       28.78      1.55 o
   3  12   3       19.19       16.93      1.01 o
   4  12   3      192.51      187.04      7.27 o
   5  12   3        1.81        5.89      1.38 o
   6  12   3        3.33       13.07      1.39 o
   7  12   3      112.05       87.05      2.37 o
   8  12   3      151.04      124.89      6.75 o
   9  12   3       44.82       47.26      1.49 o
  10  12   3      484.33      471.88     11.84 o
  11  12   3        5.90        4.85      0.47 o
  -2  13   3       30.14       29.28      0.74 o
  -1  13   3       66.22       65.66      1.07 o
   0  13   3        0.00        0.50      0.65 o
   1  13   3       29.47       36.26      3.11 o
   2  13   3      113.56      114.14      1.57 o
   3  13   3       88.22       87.25      1.98 o
   4  13   3     1870.50     1857.25     28.68 o
   5  13   3        2.56        5.61      2.23 o
   6  13   3        0.03        0.83      1.04 o
   7  13   3        5.42        3.90      1.05 o
   8  13   3        5.51        9.39      1.06 o
   9  13   3       56.37       71.20      1.68 o
  10  13   3      125.31      125.31      1.76 o
   0  14   3       52.16       55.21      1.18 o
   1  14   3       18.47       24.72      1.11 o
   2  14   3      176.61      191.59      2.50 o
   3  14   3      213.05      215.09      1.76 o
   4  14   3      193.03      218.53      1.94 o
   5  14   3        2.87        1.23      0.59 o
   6  14   3       38.59       36.93      1.33 o
   7  14   3        5.39        6.47      0.85 o
   8  14   3       37.46       39.37      1.24 o
   9  14   3        0.12        0.06      0.59 o
   6  15   3      312.68      373.28      2.42 o
  -6 -12   4        0.85        0.67      0.39 o
  -5 -12   4       43.91       43.95      1.26 o
  -4 -12   4        7.18        8.61      0.93 o
  -3 -12   4      185.04      205.88      2.44 o
  -2 -12   4        6.75        2.29      0.82 o
  -1 -12   4      293.49      298.19      2.58 o
   0 -12   4       26.47       24.88      0.85 o
  -9 -11   4        0.96        2.24      0.61 o
  -8 -11   4      173.93      201.09      2.24 o
  -7 -11   4       62.11       65.57      1.50 o
  -6 -11   4        8.31       10.04      0.66 o
  -5 -11   4       15.86       19.49      1.28 o
  -4 -11   4       32.22       33.17      1.55 o
  -3 -11   4        0.23        1.35      1.15 o
  -2 -11   4      184.00      166.80      2.71 o
  -1 -11   4       80.37       74.00      1.84 o
   0 -11   4        0.20        1.18      0.86 o
   1 -11   4       32.30       31.28      1.10 o
   2 -11   4       69.08       76.08      1.20 o
 -10 -10   4       38.37       40.95      1.07 o
  -9 -10   4       10.02        8.59      0.93 o
  -8 -10   4       46.55       59.33      1.64 o
  -7 -10   4      135.45      128.80      2.35 o
  -6 -10   4       22.50       22.61      2.07 o
  -5 -10   4        5.66        6.93      0.77 o
  -4 -10   4       58.90       64.99      2.29 o
  -3 -10   4       35.75       33.36      1.74 o
  -2 -10   4      164.57      149.84      2.85 o
  -1 -10   4        8.46        7.19      1.29 o
   0 -10   4        4.91        5.19      1.15 o
   1 -10   4        0.22        1.52      0.97 o
   2 -10   4      124.25      124.50      6.47 o
   3 -10   4       13.61       12.92      0.64 o
   4 -10   4       19.79       19.71      0.99 o
 -10  -9   4       31.40       37.94      1.22 o
  -9  -9   4        2.70        3.94      0.59 o
  -8  -9   4       64.88       64.19      1.17 o
  -7  -9   4       94.22       89.58      3.77 o
  -6  -9   4      249.09      245.59      7.77 o
  -5  -9   4       55.16       62.78      1.36 o
  -4  -9   4       10.60       16.81      1.12 o
  -3  -9   4      161.69      133.63      7.73 o
  -2  -9   4        2.02        0.07      1.21 o
  -1  -9   4      225.87      203.28      3.29 o
   0  -9   4        0.78        1.42      0.80 o
   1  -9   4       28.63       25.05      1.35 o
   2  -9   4      235.83      213.66      5.81 o
   3  -9   4      369.51      371.38      7.49 o
   4  -9   4       73.79       76.65      1.95 o
   5  -9   4       54.69       63.04      1.64 o
   6  -9   4       90.71      100.52      1.57 o
 -11  -8   4       15.03       18.88      0.89 o
 -10  -8   4        3.93        4.20      0.60 o
  -9  -8   4       72.51       83.40      1.39 o
  -8  -8   4        4.39        4.53      0.58 o
  -7  -8   4      140.77      147.98      1.91 o
  -6  -8   4      343.69      351.88      3.76 o
  -5  -8   4        0.01       -0.04      0.75 o
  -4  -8   4      503.17      499.40      9.59 o
  -3  -8   4      343.43      366.01     16.81 o
  -2  -8   4      310.40      282.11      3.89 o
  -1  -8   4      382.84      372.46     14.28 o
   0  -8   4      529.92      538.73     12.79 o
   1  -8   4     1198.90     1205.77     41.37 o
   2  -8   4        9.80        6.31      0.60 o
   3  -8   4      655.06      617.26     20.59 o
   4  -8   4      269.03      250.71      2.41 o
   5  -8   4        6.98        8.17      1.26 o
   6  -8   4        6.04        6.83      1.12 o
   7  -8   4      107.25      111.52      1.78 o
 -12  -7   4      225.83      278.54      2.16 o
 -11  -7   4      597.54      661.28      4.25 o
 -10  -7   4      402.33      418.92      3.61 o
  -9  -7   4      300.75      286.99      2.02 o
  -8  -7   4       96.05      100.88      1.33 o
  -7  -7   4      306.26      263.61      2.55 o
  -6  -7   4       60.95       43.03      0.91 o
  -5  -7   4      529.46      553.26     16.34 o
  -4  -7   4        2.96        4.55      2.16 o
  -3  -7   4      103.27      121.16      3.47 o
  -2  -7   4      390.97      404.18      4.33 o
  -1  -7   4      551.82      661.30      4.12 o
   0  -7   4        0.46        2.86      1.09 o
   1  -7   4       51.57       59.81      2.38 o
   2  -7   4       24.46       33.86      0.89 o
   3  -7   4       11.58       10.97      0.69 o
   4  -7   4       30.17       21.95      1.95 o
   5  -7   4       69.24       65.96      1.42 o
   6  -7   4        0.16        0.23      0.80 o
   7  -7   4      369.75      372.20      3.61 o
   8  -7   4       40.29       43.14      1.32 o
 -12  -6   4      219.13      252.59      2.27 o
 -11  -6   4        2.82        7.41      0.98 o
 -10  -6   4       98.49      103.51      1.25 o
  -9  -6   4        8.81        5.46      0.79 o
  -8  -6   4        0.28        0.89      0.51 o
  -7  -6   4      478.73      449.04      3.68 o
  -6  -6   4      739.72      704.51      4.91 o
  -5  -6   4      536.30      606.98      3.20 o
  -4  -6   4      370.82      420.10      6.54 o
  -3  -6   4        9.79        9.11      1.91 o
  -2  -6   4      301.28      336.47      5.83 o
  -1  -6   4      536.39      563.68      7.62 o
   0  -6   4      315.33      345.39      8.40 o
   1  -6   4      580.96      616.88      5.78 o
   2  -6   4        4.53        3.73      1.04 o
   3  -6   4       29.71       34.81      1.25 o
   4  -6   4      268.12      282.79      8.35 o
   5  -6   4       66.42       60.92      2.65 o
   6  -6   4      373.66      353.21     11.08 o
   7  -6   4       33.73       32.04      1.05 o
   8  -6   4       67.35       76.56      1.84 o
   9  -6   4      150.60      174.82      2.05 o
 -12  -5   4        0.88        2.37      0.65 o
 -11  -5   4        4.43        6.23      0.99 o
 -10  -5   4       40.33       33.74      0.85 o
  -9  -5   4        4.05        3.80      0.53 o
  -8  -5   4      206.79      188.63      2.65 o
  -7  -5   4      518.74      512.94      5.06 o
  -6  -5   4       10.20       10.12      0.70 o
  -5  -5   4        2.02        5.38      2.23 o
  -4  -5   4      129.45      145.14      3.77 o
  -3  -5   4      283.62      300.23      5.09 o
  -2  -5   4       42.12       55.50      1.73 o
  -1  -5   4      664.77      789.12     16.33 o
   0  -5   4       36.81       32.70      1.17 o
   1  -5   4       78.30       96.48      1.74 o
   2  -5   4        7.34       15.84      1.76 o
   3  -5   4       66.55       59.69      2.59 o
   4  -5   4      491.77      505.61      8.10 o
   5  -5   4      622.89      540.54     12.77 o
   6  -5   4        1.53        2.55      0.61 o
   7  -5   4      296.01      317.34      3.29 o
   8  -5   4       27.87       26.94      0.97 o
   9  -5   4       14.36       15.78      0.73 o
 -12  -4   4        1.11        1.99      0.66 o
 -11  -4   4       66.87       66.34      1.77 o
 -10  -4   4      144.03      137.30      1.81 o
  -9  -4   4        5.79        5.04      0.70 o
  -8  -4   4        1.09        1.23      0.46 o
  -7  -4   4        2.61        4.08      0.51 o
  -6  -4   4       33.20       22.81      2.30 o
  -5  -4   4     1176.40     1238.73      9.65 o
  -4  -4   4       44.36       54.26      2.18 o
  -3  -4   4      891.36     1037.94     51.40 o
  -2  -4   4       24.66       76.18      6.44 o
  -1  -4   4     2099.60     2247.91      6.43 o
   0  -4   4       56.93       74.73      1.28 o
   1  -4   4     3720.45     4066.25     15.92 o
   2  -4   4       59.60       86.44      1.89 o
   3  -4   4      527.05      589.49      6.77 o
   4  -4   4      124.99      111.02      3.08 o
   5  -4   4       72.04       75.65      3.60 o
   6  -4   4      163.94      130.64      5.94 o
   7  -4   4      139.99      135.20      3.51 o
   8  -4   4        1.33        2.77      2.21 o
   9  -4   4      246.68      251.70      2.12 o
  10  -4   4       12.90       13.94      0.68 o
 -12  -3   4       13.25       12.81      0.82 o
 -11  -3   4       13.36       15.96      1.18 o
 -10  -3   4      386.19      366.57      4.25 o
  -9  -3   4     1053.81      948.03     14.30 o
  -8  -3   4      144.86      160.80      1.96 o
  -7  -3   4       11.30       10.70      0.69 o
  -6  -3   4      252.01      259.95      4.48 o
  -5  -3   4       10.66        1.33      1.50 o
  -4  -3   4     6164.27     6004.64    248.95 o
  -3  -3   4      306.11      324.66      2.16 o
  -2  -3   4      885.89      942.50      6.78 o
  -1  -3   4      726.33      862.47     10.86 o
   0  -3   4     2269.86     2595.66      8.01 o
   1  -3   4     2332.66     2617.11      6.92 o
   2  -3   4     1370.93     1489.61     61.94 o
   3  -3   4      399.88      451.88     29.88 o
   4  -3   4     1845.40     1964.71     76.84 o
   5  -3   4      479.55      478.81      6.97 o
   6  -3   4      146.27      168.55      1.88 o
   7  -3   4       73.74       71.22      1.60 o
   8  -3   4      277.38      263.00      2.31 o
   9  -3   4      894.86      943.75     14.09 o
  10  -3   4       52.03       58.37      1.02 o
  11  -3   4       32.79       32.24      0.70 o
 -12  -2   4      111.78      103.94      1.56 o
 -11  -2   4      897.83      809.99      5.31 o
 -10  -2   4      336.29      315.98      3.91 o
  -9  -2   4      287.49      260.47      9.98 o
  -8  -2   4     1517.56     1418.86      6.20 o
  -7  -2   4      161.12      171.11      1.51 o
  -6  -2   4        0.47        2.11      1.77 o
  -5  -2   4        0.66        1.86      0.89 o
  -4  -2   4        0.47        0.87      0.51 o
  -3  -2   4       15.17        9.95      0.56 o
  -2  -2   4      198.56      168.80      5.33 o
  -1  -2   4        0.47        1.45      0.37 o
   0  -2   4     4482.31     4923.66     51.17 o
   1  -2   4     1770.83     1927.76      6.54 o
   2  -2   4       31.89       43.22      1.32 o
   3  -2   4     1932.49     2082.42     46.65 o
   4  -2   4      354.56      346.03     31.74 o
   5  -2   4       31.33       39.32      1.31 o
   6  -2   4       63.79       89.92      5.13 o
   7  -2   4      111.12      110.88      1.47 o
   8  -2   4      319.05      324.42      2.49 o
   9  -2   4       94.15      101.22      1.50 o
  10  -2   4        0.21        0.36      0.68 o
  11  -2   4      112.63      111.74      1.38 o
  12  -2   4        7.83        8.38      0.44 o
 -12  -1   4       56.89       59.31      1.12 o
 -11  -1   4        7.61        9.59      0.96 o
 -10  -1   4       17.00       13.89      0.99 o
  -9  -1   4      178.42      200.59      7.36 o
  -8  -1   4      241.65      258.23      3.03 o
  -7  -1   4      522.35      555.29      7.14 o
  -6  -1   4      185.09      213.54      3.12 o
  -5  -1   4       76.58       95.69      1.60 o
  -4  -1   4        5.30        5.72      0.44 o
  -3  -1   4      266.54      241.42      2.44 o
  -2  -1   4      739.39      729.27      3.43 o
  -1  -1   4     1397.25     1339.00     36.08 o
   0  -1   4     1582.97     1664.11      7.51 o
   1  -1   4       33.37       42.00      0.91 o
   2  -1   4      160.19      149.73      2.25 o
   3  -1   4        7.31        6.85      0.84 o
   4  -1   4     2116.23     2404.50     89.55 o
   5  -1   4      967.71     1120.49     64.54 o
   6  -1   4       70.19       84.38      2.26 o
   7  -1   4       27.16       18.27      1.02 o
   8  -1   4       63.09       61.90      1.38 o
   9  -1   4        1.33        0.87      0.67 o
  10  -1   4       41.47       45.27      1.14 o
  11  -1   4       35.82       34.70      1.00 o
  12  -1   4      360.54      361.33      6.64 o
 -12   0   4      144.18      149.60      1.41 o
 -11   0   4       14.56       14.22      1.10 o
 -10   0   4      397.36      405.06     15.31 o
  -9   0   4      138.76      134.75      9.18 o
  -8   0   4        1.54        2.01      1.01 o
  -7   0   4       44.37       39.85      1.60 o
  -6   0   4       20.69       30.19      1.61 o
  -5   0   4     2062.78     2180.15     23.57 o
  -4   0   4      452.57      492.88      5.03 o
  -3   0   4      819.22      886.39      3.42 o
  -2   0   4        3.63        7.61      0.89 o
  -1   0   4       99.89      102.07      0.70 o
   0   0   4      503.09      533.82      2.26 o
   2   0   4      310.67      298.21      1.87 o
   3   0   4      841.29      948.22      3.28 o
   4   0   4      837.99      979.77     42.80 o
   5   0   4     1316.50     1333.47      5.60 o
   6   0   4       13.56       16.58      0.75 o
   7   0   4       78.81       59.71      1.29 o
   8   0   4      154.81      162.99      2.58 o
   9   0   4       10.14       12.76      0.80 o
  10   0   4      307.62      301.41      2.51 o
  11   0   4        0.30        3.37      1.95 o
  12   0   4      153.82      164.05      4.54 o
  13   0   4       17.95       14.17      0.53 o
 -12   1   4       56.35       61.86      0.99 o
 -11   1   4      338.62      366.54      7.72 o
 -10   1   4      161.77      170.81      1.90 o
  -9   1   4      282.10      277.99      6.31 o
  -8   1   4       73.51       61.69      1.91 o
  -7   1   4       21.17       23.07      1.36 o
  -6   1   4      138.03      152.93      6.69 o
  -5   1   4      224.30      215.78      7.11 o
  -4   1   4      133.51      156.26      2.25 o
  -3   1   4       71.06       69.70      0.91 o
  -2   1   4      942.01      944.68      8.09 o
  -1   1   4      153.27      192.73      1.15 o
   0   1   4       23.63       39.38      0.94 o
   1   1   4     3814.35     3850.87     36.02 o
   2   1   4      262.82      249.25      2.34 o
   3   1   4      331.21      283.04      1.70 o
   4   1   4      308.85      312.07      2.52 o
   5   1   4      752.55      888.13      4.22 o
   6   1   4       61.91       65.53      1.17 o
   7   1   4      272.33      316.49      3.99 o
   8   1   4      160.68      163.63      2.58 o
   9   1   4      147.04      139.28      2.56 o
  10   1   4      163.62      130.56      4.44 o
  11   1   4      300.24      280.21      2.38 o
  12   1   4       12.69       16.47      0.86 o
  13   1   4       27.71       28.40      1.41 o
 -11   2   4       40.45       40.47      2.23 o
 -10   2   4       11.13       12.33      0.74 o
  -9   2   4        0.12        0.56      0.70 o
  -8   2   4      122.30      106.02      2.37 o
  -7   2   4       61.56       62.03      2.39 o
  -6   2   4      125.90      117.81      3.59 o
  -5   2   4        7.27        5.01      0.82 o
  -4   2   4       15.90       24.44      0.75 o
  -3   2   4       70.39       52.69      1.15 o
  -2   2   4     1657.87     1809.35      6.83 o
  -1   2   4      228.76      228.89      1.95 o
   0   2   4      296.10      315.57      2.40 o
   1   2   4     4888.06     4421.02    217.91 o
   2   2   4     7885.91     7324.52     41.17 o
   3   2   4     2029.63     1880.77      9.76 o
   4   2   4      243.86      265.28      2.23 o
   5   2   4     1070.85     1093.00     13.37 o
   6   2   4      304.89      338.07      5.53 o
   7   2   4        3.81        3.67      0.75 o
   8   2   4      382.57      388.47      6.68 o
   9   2   4     1254.87     1288.48      7.27 o
  10   2   4      199.30      182.00      4.48 o
  11   2   4       90.59       76.83      1.36 o
  12   2   4        0.14        1.70      0.64 o
  13   2   4       18.46       19.65      1.26 o
 -11   3   4       18.06       20.34      1.59 o
 -10   3   4       46.05       47.04      1.47 o
  -9   3   4      733.89      690.77     13.95 o
  -8   3   4      574.53      518.92      4.77 o
  -7   3   4      682.30      571.90     20.24 o
  -6   3   4      261.37      236.15      4.55 o
  -5   3   4      176.00      158.83      2.96 o
  -4   3   4      250.17      218.75      3.42 o
  -3   3   4       41.99       28.38      0.76 o
  -2   3   4     4535.21     4916.23      7.14 o
  -1   3   4        0.58        3.85      0.50 o
   0   3   4      634.56      655.37      2.75 o
   1   3   4      142.20      151.54      1.41 o
   2   3   4     1007.02      999.16      2.19 o
   3   3   4       14.48       17.06      0.48 o
   4   3   4     2630.64     2843.73     24.23 o
   5   3   4     3161.30     3222.49     22.05 o
   6   3   4      853.08      898.04      6.40 o
   7   3   4       12.84        8.22      1.72 o
   8   3   4      267.62      288.44      3.68 o
   9   3   4      639.84      644.05      5.21 o
  10   3   4       34.99       23.63      4.26 o
  11   3   4        0.02        0.90      0.67 o
  12   3   4        1.66        3.85      0.67 o
  13   3   4        5.28        5.99      0.59 o
  14   3   4       26.90       33.31      0.87 o
 -10   4   4      160.86      167.67      5.86 o
  -9   4   4      629.23      601.30     18.75 o
  -8   4   4      463.41      440.20      4.22 o
  -7   4   4        9.20        9.22      1.26 o
  -6   4   4      457.96      418.37      6.03 o
  -5   4   4        8.83       10.54      1.41 o
  -4   4   4        1.24        3.25      0.74 o
  -3   4   4     3535.98     3937.14    161.37 o
  -2   4   4     3230.82     3490.55      9.88 o
  -1   4   4     1040.95     1218.79      6.75 o
   0   4   4     3346.09     3386.87     18.74 o
   1   4   4       22.82       22.63      0.73 o
   2   4   4       72.98       90.81      1.35 o
   3   4   4     1209.87     1355.07     24.74 o
   4   4   4       68.55       67.44      0.97 o
   5   4   4        0.58        1.82      0.45 o
   6   4   4      292.78      335.35      5.94 o
   7   4   4      128.89      111.69      3.74 o
   8   4   4      269.24      264.63     12.79 o
   9   4   4       10.14       11.32      1.12 o
  10   4   4       12.02       10.31      0.90 o
  11   4   4       83.09       69.71      2.16 o
  12   4   4      133.82      132.74      2.04 o
  13   4   4        0.89        0.01      0.50 o
  14   4   4       40.12       45.77      1.02 o
 -10   5   4       53.81       53.20      1.20 o
  -9   5   4       19.85       23.56      1.05 o
  -8   5   4      190.90      174.73      2.53 o
  -7   5   4       35.67       41.18      1.33 o
  -6   5   4        4.50        2.07      0.73 o
  -5   5   4        8.16        8.18      1.01 o
  -4   5   4      542.18      588.38      7.72 o
  -3   5   4       29.34       37.44      2.10 o
  -2   5   4      173.73      181.52      2.61 o
  -1   5   4       10.97       21.03      9.28 o
   0   5   4      211.68      174.39      4.35 o
   1   5   4       69.88       48.81      2.78 o
   2   5   4       70.87       86.33      1.11 o
   3   5   4     2161.72     2131.03     16.43 o
   4   5   4       90.46      104.76      1.57 o
   5   5   4      123.54      143.20      2.83 o
   6   5   4      149.68      177.78      2.56 o
   7   5   4       82.20       54.41      1.68 o
   8   5   4       17.11       12.80      1.28 o
   9   5   4      559.00      554.57      4.97 o
  10   5   4       82.27       64.30      3.70 o
  11   5   4     1005.15      945.55     14.80 o
  12   5   4       16.39       17.09      0.66 o
  13   5   4       11.61       14.02      0.95 o
  14   5   4       90.04       96.13      1.42 o
  -9   6   4        0.33        0.94      0.49 o
  -8   6   4       92.15       92.83      1.92 o
  -7   6   4       30.17       25.19      1.27 o
  -6   6   4      769.67      764.33     59.72 o
  -5   6   4       10.19       11.46      1.57 o
  -4   6   4      259.27      309.47      3.32 o
  -3   6   4       47.33       51.19      3.71 o
  -2   6   4       51.26       52.09      1.82 o
  -1   6   4      247.63      318.16      5.24 o
   0   6   4     1421.32     1514.43     26.15 o
   1   6   4       26.93       44.16      1.20 o
   2   6   4     3008.21     3093.41      8.57 o
   3   6   4     2758.05     2860.39      8.78 o
   4   6   4     1165.90     1306.68      9.63 o
   5   6   4      854.43      913.98      4.45 o
   6   6   4      356.29      373.40     15.35 o
   7   6   4      453.87      419.25      4.27 o
   8   6   4      179.00      203.34      5.03 o
   9   6   4      727.33      699.31     18.47 o
  10   6   4      751.62      667.68     30.45 o
  11   6   4       45.17       44.11      0.94 o
  12   6   4       62.47       57.06      2.10 o
  13   6   4      122.62      128.22      3.72 o
  14   6   4        0.16        0.04      0.54 o
  -9   7   4        0.49        0.87      0.44 o
  -8   7   4       25.98       23.89      0.81 o
  -7   7   4      181.97      194.02     10.57 o
  -6   7   4      635.17      597.40     39.28 o
  -5   7   4       52.80       45.21      1.30 o
  -4   7   4       69.93       72.27      1.92 o
  -3   7   4      740.95      696.85      5.01 o
  -2   7   4       14.50       15.50      1.81 o
  -1   7   4     1423.22     1396.32     61.71 o
   0   7   4     1282.85     1211.42      6.33 o
   1   7   4     1497.23     1536.68     34.00 o
   2   7   4      124.91      152.86      3.62 o
   3   7   4       14.88       16.93      0.75 o
   4   7   4      623.95      684.25      5.07 o
   5   7   4      215.59      224.43      2.88 o
   6   7   4      132.74      152.79      2.66 o
   7   7   4      218.99      191.67      9.44 o
   8   7   4      647.83      635.04      6.37 o
   9   7   4      493.95      482.25      9.90 o
  10   7   4       29.92       35.38      1.98 o
  11   7   4      240.04      222.61      5.17 o
  12   7   4       19.79       25.80      1.13 o
  13   7   4       24.70       20.30      0.78 o
  -8   8   4      170.70      182.92      4.55 o
  -7   8   4       40.84       53.48      0.97 o
  -6   8   4       75.93       74.06      2.01 o
  -5   8   4      174.24      161.88      4.62 o
  -4   8   4      104.92       90.08      2.10 o
  -3   8   4      207.10      161.97      2.68 o
  -2   8   4      237.16      248.91      3.11 o
  -1   8   4      638.55      606.81      4.54 o
   0   8   4       74.86       83.35      4.32 o
   1   8   4       36.52       29.16      2.09 o
   2   8   4      538.15      489.92      4.34 o
   3   8   4      202.63      250.07      3.93 o
   4   8   4      158.66      190.44      3.78 o
   5   8   4        0.77        0.27      1.06 o
   6   8   4      312.24      322.99      4.19 o
   7   8   4      625.50      730.56      7.27 o
   8   8   4       12.26        9.56      0.55 o
   9   8   4       78.29       75.26      1.12 o
  10   8   4      287.58      276.25     10.45 o
  11   8   4       89.30       94.33      1.40 o
  12   8   4       39.02       41.73      1.69 o
  13   8   4       24.01       34.85      1.45 o
  -7   9   4        7.98       10.11      0.90 o
  -6   9   4        1.68        0.30      0.67 o
  -5   9   4      100.11       86.19      1.43 o
  -4   9   4       85.51       67.28      1.49 o
  -3   9   4      174.62      140.72      2.57 o
  -2   9   4      129.07      118.62      2.36 o
  -1   9   4       78.17       67.09      1.84 o
   0   9   4     1257.55     1148.87      6.43 o
   1   9   4      463.53      443.05      7.99 o
   2   9   4      314.77      331.81      5.49 o
   3   9   4        0.00        2.56      1.69 o
   4   9   4      164.62      163.15      2.33 o
   5   9   4        4.95       11.74      0.74 o
   6   9   4       15.63       20.47      0.87 o
   7   9   4     1362.77     1339.75     23.66 o
   8   9   4      162.13      146.67      3.85 o
   9   9   4        1.34        2.25      0.50 o
  10   9   4       80.39       74.81      1.58 o
  11   9   4       22.07       21.18      1.93 o
  12   9   4      260.49      229.68      3.70 o
  13   9   4       89.72       83.42      1.89 o
  -6  10   4       36.92       42.06      0.63 o
  -5  10   4       20.27       22.51      1.25 o
  -4  10   4      184.39      183.39      1.91 o
  -3  10   4      276.68      251.73     11.96 o
  -2  10   4        3.66        3.12      0.93 o
  -1  10   4       28.32       24.34      1.50 o
   0  10   4     2974.31     2545.71     10.00 o
   1  10   4      209.72      212.22      3.01 o
   2  10   4      531.87      554.59     11.74 o
   3  10   4       53.47       60.11      1.15 o
   4  10   4        9.97       14.42      0.66 o
   5  10   4        2.55        5.09      0.50 o
   6  10   4       71.53       96.93      2.36 o
   7  10   4      158.78      157.37      2.90 o
   8  10   4       33.01       31.18      1.52 o
   9  10   4      226.29      218.72      2.61 o
  10  10   4        0.00        0.12      0.52 o
  11  10   4       31.86       26.92      1.73 o
  12  10   4      307.29      297.10      3.81 o
  13  10   4      763.29      778.05      4.78 o
  -5  11   4      147.45      162.23      1.03 o
  -4  11   4       32.81       28.12      0.91 o
  -3  11   4      202.13      207.75      6.54 o
  -2  11   4       29.31       25.33      1.42 o
  -1  11   4        4.27        4.17      0.69 o
   0  11   4      371.52      335.74      4.82 o
   1  11   4       17.03       25.04      4.62 o
   2  11   4       52.18       55.38      1.35 o
   3  11   4      119.59      120.66      1.91 o
   4  11   4      614.48      629.36     20.59 o
   5  11   4      312.83      300.03      2.86 o
   6  11   4        3.71        3.56      0.76 o
   7  11   4      503.42      448.60      7.28 o
   8  11   4       26.94       26.09      1.45 o
   9  11   4        1.99        1.36      0.70 o
  10  11   4       23.93       28.04      2.99 o
  11  11   4       10.40       10.68      0.62 o
  12  11   4       15.98       17.99      1.15 o
  13  11   4        4.62        1.89      0.62 o
  -4  12   4      277.60      291.87      1.56 o
  -3  12   4       27.94       24.90      0.79 o
  -2  12   4      100.57      105.90      1.47 o
  -1  12   4       49.78       53.79      1.27 o
   0  12   4       76.39       68.05      1.42 o
   1  12   4      237.46      262.06      3.92 o
   2  12   4       22.91       21.09      0.84 o
   3  12   4       24.04       22.39      1.08 o
   4  12   4      190.83      176.99     14.72 o
   5  12   4       28.59       26.74      1.69 o
   6  12   4       12.05        9.75      1.25 o
   7  12   4      188.59      170.56      3.13 o
   8  12   4       23.39       22.00      1.41 o
   9  12   4        0.61        0.47      0.64 o
  10  12   4       15.16       15.04      0.87 o
  11  12   4      148.02      144.27      1.33 o
  12  12   4       41.25       46.91      1.20 o
  -2  13   4        2.79        6.13      0.42 o
  -1  13   4        1.18        0.53      0.59 o
   0  13   4        0.38        1.03      0.66 o
   1  13   4      112.88      109.68      2.12 o
   2  13   4      401.63      360.25      8.76 o
   3  13   4       50.30       49.66      1.25 o
   4  13   4       23.20       24.35      1.43 o
   5  13   4       56.69       60.17      4.48 o
   6  13   4       85.66       87.37      2.28 o
   7  13   4       16.10       12.45      1.28 o
   8  13   4      201.80      201.95      2.94 o
   9  13   4       78.45       87.86      1.81 o
  10  13   4       62.71       48.20      1.20 o
   0  14   4       11.38        8.65      0.78 o
   1  14   4        9.41       11.39      0.95 o
   2  14   4      153.48      153.99      2.73 o
   3  14   4       10.30       11.07      0.71 o
   4  14   4        1.28        0.85      0.64 o
   5  14   4      268.94      293.52     19.01 o
   6  14   4      133.87      127.06      2.28 o
   7  14   4        5.54       10.57      1.02 o
   8  14   4        4.97        1.93      0.80 o
   9  14   4        5.40        6.88      0.74 o
   3  15   4        0.78        3.52      0.63 o
   4  15   4       68.49       61.70      1.03 o
   5  15   4        8.05        3.89      0.60 o
   6  15   4      215.88      213.49      2.09 o
   7  15   4      192.64      205.65      2.01 o
   8  15   4       24.37       36.33      0.88 o
  -4 -12   5        1.61        3.30      0.69 o
  -3 -12   5      435.61      469.59      3.04 o
  -2 -12   5      135.67      176.81      1.84 o
  -1 -12   5      131.00      141.84      1.48 o
  -7 -11   5       21.27       22.85      0.86 o
  -6 -11   5      329.78      336.58      6.07 o
  -5 -11   5       61.30       60.35      1.56 o
  -4 -11   5       46.16       61.25      1.68 o
  -3 -11   5       27.69       38.96      1.49 o
  -2 -11   5      138.88      131.22      2.20 o
  -1 -11   5       89.28       81.64      1.73 o
   0 -11   5        2.46        3.52      0.79 o
   1 -11   5      146.71      138.29      1.61 o
  -9 -10   5       49.44       58.87      1.25 o
  -8 -10   5        4.87        8.12      0.88 o
  -7 -10   5        5.67        3.97      0.85 o
  -6 -10   5       30.48       38.74      1.85 o
  -5 -10   5        0.57        3.09      1.72 o
  -4 -10   5      108.70      104.19      2.21 o
  -3 -10   5       77.18       71.77      2.14 o
  -2 -10   5      146.93      132.12      2.63 o
  -1 -10   5       57.64       57.37      1.84 o
   0 -10   5        5.06        5.95      1.07 o
   1 -10   5       23.77       21.92      1.14 o
   2 -10   5        7.84        4.00      0.73 o
   3 -10   5        6.45        5.82      0.81 o
  -9  -9   5       41.84       43.26      1.37 o
  -8  -9   5      299.02      309.08      3.33 o
  -7  -9   5      473.13      538.93     44.09 o
  -6  -9   5       16.66       20.66      0.90 o
  -5  -9   5        5.38        4.32      0.71 o
  -4  -9   5      205.22      215.07      8.62 o
  -3  -9   5       72.90       66.88      2.20 o
  -2  -9   5      183.25      186.37      3.22 o
  -1  -9   5       33.56       38.67      1.72 o
   0  -9   5      471.62      446.49      4.38 o
   1  -9   5      164.45      139.77      9.98 o
   2  -9   5      431.68      408.13      6.58 o
   3  -9   5      216.16      201.25      3.57 o
   4  -9   5      191.11      187.16      2.58 o
   5  -9   5       15.19       13.29      0.96 o
 -10  -8   5      110.71      117.06     12.26 o
  -9  -8   5        2.15        2.06      0.49 o
  -8  -8   5       25.91       26.15      0.74 o
  -7  -8   5       11.44       17.36      0.69 o
  -6  -8   5      306.90      321.57      6.17 o
  -5  -8   5       70.68       80.66      3.55 o
  -4  -8   5      131.55      139.03      3.62 o
  -3  -8   5       23.57       29.81      2.08 o
  -2  -8   5      686.65      642.33      5.69 o
  -1  -8   5     1826.63     1654.10      8.80 o
   0  -8   5        7.38        6.83      1.20 o
   1  -8   5        1.01        1.48      0.81 o
   2  -8   5       83.82       85.75      1.29 o
   3  -8   5      184.09      193.03      8.21 o
   4  -8   5       17.17       17.19      1.47 o
   5  -8   5       90.56       91.34      2.11 o
   6  -8   5      109.58      105.85      1.97 o
   7  -8   5       13.42       12.09      0.83 o
 -11  -7   5       63.73       56.85      1.24 o
 -10  -7   5       44.03       51.25      2.41 o
  -9  -7   5      247.33      246.66      2.41 o
  -8  -7   5        0.02        0.84      0.57 o
  -7  -7   5        7.67        2.10      0.54 o
  -6  -7   5     1182.16     1170.31     43.29 o
  -5  -7   5       22.49       12.79      0.88 o
  -4  -7   5      587.34      522.08      3.36 o
  -3  -7   5      109.92       99.78      1.82 o
  -2  -7   5       37.38       41.27      1.74 o
  -1  -7   5        7.63        9.10      1.21 o
   0  -7   5        7.28        7.54      0.80 o
   1  -7   5        4.73        6.48      0.65 o
   2  -7   5       22.86       15.75      0.79 o
   3  -7   5      467.46      421.29     15.36 o
   4  -7   5      933.47      825.45      9.20 o
   5  -7   5      201.78      197.60      2.16 o
   6  -7   5       53.70       48.86      1.83 o
   7  -7   5      163.49      171.46      2.46 o
   8  -7   5      163.47      195.02      2.09 o
 -11  -6   5        2.06        4.88      0.78 o
 -10  -6   5      137.69      140.56      1.69 o
  -9  -6   5       30.24       32.15      0.87 o
  -8  -6   5      746.59      692.86     11.90 o
  -7  -6   5       38.36       36.02      1.13 o
  -6  -6   5       34.16       30.81      1.17 o
  -5  -6   5      177.20      145.47      4.54 o
  -4  -6   5      252.21      225.66      3.06 o
  -3  -6   5     2224.34     2181.48      6.25 o
  -2  -6   5      322.82      363.86      3.57 o
  -1  -6   5       50.30       60.82      2.83 o
   0  -6   5        5.75        7.63      4.16 o
   1  -6   5       13.09       17.86      0.75 o
   2  -6   5      159.80      165.39      3.68 o
   3  -6   5       18.81       20.34      1.43 o
   4  -6   5        9.43        7.09      0.87 o
   5  -6   5      123.09       96.17      1.64 o
   6  -6   5      148.45      143.78      3.92 o
   7  -6   5       23.49       21.26      1.48 o
   8  -6   5        0.64        1.70      1.05 o
   9  -6   5       13.98       11.64      0.79 o
 -12  -5   5       66.06       72.15      1.18 o
 -11  -5   5       32.25       33.99      1.29 o
 -10  -5   5       30.39       35.13      1.05 o
  -9  -5   5      189.64      175.10      2.04 o
  -8  -5   5      814.45      719.47     15.39 o
  -7  -5   5      141.53      137.50      5.82 o
  -6  -5   5       41.20       44.18      1.04 o
  -5  -5   5      473.83      500.06     10.82 o
  -4  -5   5      280.24      220.83      4.49 o
  -3  -5   5       15.63       19.92      2.06 o
  -2  -5   5        5.37        4.52      1.33 o
  -1  -5   5        0.02        0.13      2.30 o
   0  -5   5      143.40      152.95      9.56 o
   1  -5   5      270.79      280.70      5.54 o
   2  -5   5       27.95       50.52      2.13 o
   3  -5   5        5.06       16.41      3.29 o
   4  -5   5      194.80      221.10      3.14 o
   5  -5   5        3.23        2.60      0.63 o
   6  -5   5       93.70      102.54      4.31 o
   7  -5   5      239.99      228.56     10.23 o
   8  -5   5       11.35       12.69      0.83 o
   9  -5   5      234.57      265.98      2.78 o
 -12  -4   5        0.29        1.12      0.54 o
 -11  -4   5       46.05       54.79      1.57 o
 -10  -4   5      109.64       99.52      3.04 o
  -9  -4   5      475.87      417.14      3.08 o
  -8  -4   5       74.57       62.98      1.11 o
  -7  -4   5       18.33       24.88      0.82 o
  -6  -4   5      228.15      243.59      2.31 o
  -5  -4   5       14.71        9.89      2.13 o
  -4  -4   5      174.21      164.73      3.81 o
  -3  -4   5      116.72      113.48      2.33 o
  -2  -4   5      295.78      297.88     12.49 o
  -1  -4   5      136.60      162.43      4.21 o
   0  -4   5     3861.84     4244.19     62.93 o
   1  -4   5      470.43      438.27      4.21 o
   2  -4   5      195.06      234.32      3.80 o
   3  -4   5      183.81      229.06      3.25 o
   4  -4   5      520.15      541.19      8.40 o
   5  -4   5      598.25      587.65      3.62 o
   6  -4   5      199.03      194.09      4.45 o
   7  -4   5      493.91      486.92     10.32 o
   8  -4   5        6.53        6.50      0.79 o
   9  -4   5       57.04       62.73      3.27 o
  10  -4   5       41.37       43.65      0.83 o
 -12  -3   5       10.02        5.97      0.62 o
 -11  -3   5        1.70        2.37      0.91 o
 -10  -3   5       77.42       74.10      2.12 o
  -9  -3   5      586.77      549.88      5.59 o
  -8  -3   5       40.90       39.58      0.95 o
  -7  -3   5      309.75      264.96      2.64 o
  -6  -3   5      496.37      543.57      5.38 o
  -5  -3   5      579.27      578.98      6.99 o
  -4  -3   5      330.16      317.28      5.09 o
  -3  -3   5       39.70       57.02      2.44 o
  -2  -3   5      109.40      129.19      2.71 o
  -1  -3   5     1305.26     1397.16      4.58 o
   0  -3   5        9.58       12.23      0.66 o
   1  -3   5       25.72       22.96      0.86 o
   2  -3   5       38.14       61.88      3.45 o
   3  -3   5       26.48       30.44      1.85 o
   4  -3   5      174.12      192.89      4.56 o
   5  -3   5      739.65      735.07      5.08 o
   6  -3   5      221.83      258.04      4.32 o
   7  -3   5       67.60       69.22      1.35 o
   8  -3   5      556.87      539.00      3.32 o
   9  -3   5        4.14        1.92      0.76 o
  10  -3   5        4.55        4.96      0.66 o
  11  -3   5        9.56       12.01      0.86 o
 -12  -2   5        0.96        2.16      0.54 o
 -11  -2   5       23.71       23.73      1.21 o
 -10  -2   5       18.27       20.08      1.42 o
  -9  -2   5      492.69      479.70      5.64 o
  -8  -2   5      173.93      187.51      5.70 o
  -7  -2   5       11.44        5.77      0.68 o
  -6  -2   5      321.76      299.13      5.06 o
  -5  -2   5        0.23        2.37      1.79 o
  -4  -2   5      814.27      760.48      7.62 o
  -3  -2   5      639.07      683.09     18.88 o
  -2  -2   5       19.46       27.30      1.07 o
  -1  -2   5        6.59        8.48      0.54 o
   0  -2   5      527.23      565.79     14.30 o
   1  -2   5      162.26      213.59      1.85 o
   2  -2   5     1740.83     1909.76      6.61 o
   3  -2   5        5.22       28.68      9.63 o
   4  -2   5      573.23      614.25     50.66 o
   5  -2   5       50.59       55.67      2.48 o
   6  -2   5      198.80      214.05      2.77 o
   7  -2   5       24.75       27.92      0.87 o
   8  -2   5      115.53      107.31      2.04 o
   9  -2   5       30.51       32.28      1.19 o
  10  -2   5        0.08        0.31      0.61 o
  11  -2   5       33.50       40.11      0.87 o
  12  -2   5       47.46       55.75      1.12 o
 -12  -1   5        3.85        4.50      0.53 o
 -11  -1   5        7.38        7.28      0.91 o
 -10  -1   5        3.02        3.20      1.06 o
  -9  -1   5       58.51       50.64      2.77 o
  -8  -1   5       76.42       80.65      1.49 o
  -7  -1   5        8.77       10.68      0.82 o
  -6  -1   5       62.21       70.14      2.63 o
  -5  -1   5      146.55      127.92     11.27 o
  -4  -1   5      315.88      317.87     13.91 o
  -3  -1   5      170.34      147.72      2.67 o
  -2  -1   5        0.94        1.24      0.62 o
  -1  -1   5     1796.40     1798.43      6.75 o
   0  -1   5      480.14      553.54     12.08 o
   1  -1   5      119.33      111.88      1.98 o
   2  -1   5      641.40      756.86     11.20 o
   3  -1   5        0.05        4.69      0.57 o
   4  -1   5      221.33      246.10     18.81 o
   5  -1   5       31.33       17.90      1.53 o
   6  -1   5      185.44      189.43      2.65 o
   7  -1   5        0.79        1.55      0.78 o
   8  -1   5      121.21      117.72      1.61 o
   9  -1   5      115.15      116.99      1.83 o
  10  -1   5      352.52      346.45      5.73 o
  11  -1   5      243.77      240.67      2.06 o
  12  -1   5      347.40      374.80      2.07 o
 -11   0   5        2.51        2.39      0.72 o
 -10   0   5       16.29       22.26      1.64 o
  -9   0   5        4.31        3.79      0.97 o
  -8   0   5        5.63        4.29      0.78 o
  -7   0   5      265.26      293.55     14.58 o
  -6   0   5     1122.52     1187.88     32.07 o
  -5   0   5       49.17       44.86      1.22 o
  -4   0   5      398.70      367.99      4.59 o
  -3   0   5      454.53      428.77      3.95 o
  -2   0   5     2534.89     2359.99      6.66 o
  -1   0   5     1724.51     1779.36     22.43 o
   0   0   5      892.71      885.51     11.37 o
   1   0   5     2010.24     2117.02     49.40 o
   2   0   5     1107.18     1325.72     19.56 o
   3   0   5        0.30        2.87      0.86 o
   4   0   5        0.16       12.18      6.63 o
   5   0   5       23.93       17.35      1.33 o
   6   0   5      174.72      209.95      3.45 o
   7   0   5        0.64        2.86      1.61 o
   8   0   5       89.20      102.72      1.45 o
   9   0   5        2.44        1.52      0.65 o
  10   0   5       27.93       31.77      1.74 o
  11   0   5       68.74       75.86      2.53 o
  12   0   5       35.30       35.06      1.16 o
  13   0   5      112.95      122.78      1.55 o
 -11   1   5       30.12       32.19      2.27 o
 -10   1   5       25.87       28.55      1.31 o
  -9   1   5       57.05       54.79      2.84 o
  -8   1   5      748.67      677.13      5.84 o
  -7   1   5      127.43      126.85      2.64 o
  -6   1   5       60.86      116.96      2.40 o
  -5   1   5     1515.33     1382.12     21.56 o
  -4   1   5        0.36        6.72      0.67 o
  -3   1   5      223.54      222.38      4.99 o
  -2   1   5      205.19      227.30      5.27 o
  -1   1   5      890.75      851.23      4.24 o
   0   1   5       10.47       15.08      0.89 o
   1   1   5      240.55      261.89      1.40 o
   2   1   5     5270.73     5102.53    142.66 o
   3   1   5     1279.44     1254.07      4.29 o
   4   1   5     2117.65     2229.29      6.23 o
   5   1   5       61.69       50.46      1.24 o
   6   1   5     2886.11     2912.75      9.47 o
   7   1   5      558.34      538.98      4.52 o
   8   1   5      280.39      295.62      5.34 o
   9   1   5      179.29      180.42      1.92 o
  10   1   5        8.92        8.03      0.77 o
  11   1   5      306.34      301.56      2.47 o
  12   1   5      104.73      107.23      1.44 o
  13   1   5        7.63        5.53      0.51 o
 -11   2   5       86.89       88.25      1.91 o
 -10   2   5        3.31        4.40      0.68 o
  -9   2   5       69.54       79.14      1.53 o
  -8   2   5        4.28        2.38      1.04 o
  -7   2   5       37.26       33.26      1.63 o
  -6   2   5      695.04      600.09      7.34 o
  -5   2   5       43.54       56.24      1.77 o
  -4   2   5      295.56      379.05      3.25 o
  -3   2   5     3572.13     3667.91    103.98 o
  -2   2   5       39.98       29.96      0.66 o
  -1   2   5       14.89       25.04      2.01 o
   0   2   5     1624.68     1657.31     33.54 o
   1   2   5        3.94        4.13      0.28 o
   2   2   5    12026.92    11408.64     92.77 o
   3   2   5      275.93      316.31      2.26 o
   4   2   5     4985.50     5089.10     10.22 o
   5   2   5      527.20      513.81      4.14 o
   6   2   5      702.27      717.15      4.67 o
   7   2   5      235.01      283.50      3.28 o
   8   2   5      125.07      140.10      1.75 o
   9   2   5       50.68       59.03      3.47 o
  10   2   5       10.58       11.44      0.81 o
  11   2   5        1.42        4.70      0.85 o
  12   2   5       12.54       12.04      1.16 o
  13   2   5       36.23       34.87      0.82 o
 -10   3   5      123.83      125.98      1.40 o
  -9   3   5       25.15       23.64      0.94 o
  -8   3   5      469.71      389.76      4.24 o
  -7   3   5        8.57        9.73      3.20 o
  -6   3   5      512.79      446.02      6.38 o
  -5   3   5      553.33      544.87     29.08 o
  -4   3   5        7.54       15.27      0.81 o
  -3   3   5     1612.46     1655.49     15.44 o
  -2   3   5      342.83      415.99      2.68 o
  -1   3   5      205.58      318.44      7.65 o
   0   3   5      587.52      598.75     12.42 o
   1   3   5      120.28      153.88      1.68 o
   2   3   5       25.31       25.89      0.55 o
   3   3   5      658.31      686.69     11.99 o
   4   3   5      126.24      108.30      1.47 o
   5   3   5      650.73      797.68      4.37 o
   6   3   5      295.24      283.99      3.03 o
   7   3   5      127.42      158.03      3.71 o
   8   3   5      242.94      280.34      5.73 o
   9   3   5      274.63      316.20      7.66 o
  10   3   5      263.78      234.20      2.15 o
  11   3   5       22.24       14.32      3.85 o
  12   3   5        5.58        1.56      0.65 o
  13   3   5        0.06        0.18      0.53 o
  14   3   5        0.87        3.88      0.51 o
 -10   4   5      128.03      134.17      1.44 o
  -9   4   5      240.48      243.70      2.10 o
  -8   4   5       94.17       86.56      2.05 o
  -7   4   5      136.92      121.22      2.58 o
  -6   4   5      123.15      122.86      3.54 o
  -5   4   5        0.15        0.52      0.77 o
  -4   4   5     1092.40     1058.03     56.46 o
  -3   4   5       38.04       54.04      7.36 o
  -2   4   5     1942.02     1959.04     11.12 o
  -1   4   5     2418.71     2652.31     20.10 o
   0   4   5      230.33      239.10      1.68 o
   1   4   5       14.77       15.66      0.77 o
   2   4   5       15.25       19.73      1.65 o
   3   4   5     1658.52     1781.92      5.85 o
   4   4   5      560.01      621.82      3.49 o
   5   4   5     2059.06     2295.19     21.60 o
   6   4   5      703.83      742.90      4.89 o
   7   4   5       13.27       15.04      2.36 o
   8   4   5       43.39       39.95      2.46 o
   9   4   5       81.96       85.77      4.56 o
  10   4   5       33.45       23.69      0.85 o
  11   4   5       59.67       55.54      1.29 o
  12   4   5        0.86        0.75      0.61 o
  13   4   5       72.16       75.08      2.16 o
  14   4   5       72.80       83.83      1.32 o
 -10   5   5       43.79       45.53      1.02 o
  -9   5   5        4.24        3.68      0.43 o
  -8   5   5       33.45       32.62      1.33 o
  -7   5   5        0.01        0.88      0.81 o
  -6   5   5       90.42       83.02      7.68 o
  -5   5   5      163.78      168.56     15.16 o
  -4   5   5       48.33       35.25      2.01 o
  -3   5   5       33.16       29.51      2.16 o
  -2   5   5     1161.99     1280.67      6.63 o
  -1   5   5     3931.77     4096.47     26.21 o
   0   5   5     1046.84     1074.62      5.62 o
   1   5   5     1040.10     1148.70      5.80 o
   2   5   5      867.54      898.17     11.23 o
   3   5   5     1235.60     1312.09     15.73 o
   4   5   5      294.22      261.01      3.23 o
   5   5   5       30.38       26.95      0.77 o
   6   5   5        0.86        2.10      0.76 o
   7   5   5      413.57      444.90      6.72 o
   8   5   5       15.79       20.57      2.52 o
   9   5   5        2.62        1.64      0.89 o
  10   5   5       86.30       83.94      2.20 o
  11   5   5        1.03        0.33      0.75 o
  12   5   5      631.52      578.52      8.56 o
  13   5   5       21.55       22.69      1.12 o
  14   5   5      118.91      119.39      1.61 o
  -9   6   5      134.67      137.57      2.81 o
  -8   6   5       97.20       88.08      1.66 o
  -7   6   5        7.07        7.00      2.15 o
  -6   6   5        2.46        3.45      0.75 o
  -5   6   5        3.56        5.32      0.82 o
  -4   6   5      151.00      172.73     11.76 o
  -3   6   5       13.22       21.88      2.39 o
  -2   6   5       95.27      109.95      2.18 o
  -1   6   5      620.88      648.99     18.66 o
   0   6   5     1346.02     1477.60     38.66 o
   1   6   5     2906.91     3055.64     61.28 o
   2   6   5     1394.57     1430.00     10.99 o
   3   6   5     1903.98     2108.27     25.46 o
   4   6   5        0.23        3.20      0.80 o
   5   6   5      188.07      246.17      2.23 o
   6   6   5       39.06       41.93      1.90 o
   7   6   5     2242.21     2489.28     10.01 o
   8   6   5      675.64      681.45     10.23 o
   9   6   5     1247.24     1177.50      7.34 o
  10   6   5      132.09      110.61      1.95 o
  11   6   5      107.45      107.66      1.90 o
  12   6   5      127.72      106.78      6.19 o
  13   6   5        6.12        7.89      1.01 o
  14   6   5       14.16       16.13      0.77 o
  -8   7   5       32.27       33.00      0.84 o
  -7   7   5       29.12       26.35      2.04 o
  -6   7   5       38.60       29.19      1.13 o
  -5   7   5        0.99        0.16      0.74 o
  -4   7   5       86.02       87.07      5.50 o
  -3   7   5       13.35       13.04      1.15 o
  -2   7   5      726.64      786.08      4.36 o
  -1   7   5      148.46      119.97      7.83 o
   0   7   5      808.79      819.17     36.38 o
   1   7   5       21.15       24.09      1.02 o
   2   7   5       29.93       23.71      1.01 o
   3   7   5      508.41      516.03      4.09 o
   4   7   5       48.88       61.34      1.54 o
   5   7   5      128.41      141.26      1.86 o
   6   7   5      312.87      393.96      4.08 o
   7   7   5       28.36       40.34      2.54 o
   8   7   5     1143.64     1139.87      5.26 o
   9   7   5       34.38       32.00      0.82 o
  10   7   5       37.07       47.89      1.76 o
  11   7   5       44.14       43.81      0.98 o
  12   7   5      423.51      424.44      4.95 o
  13   7   5        0.21        1.25      0.56 o
  -8   8   5        2.40        2.44      0.39 o
  -7   8   5      150.47      168.58      9.67 o
  -6   8   5       12.37        9.27      0.68 o
  -5   8   5       46.64       44.40      1.26 o
  -4   8   5       34.35       29.15      1.20 o
  -3   8   5      446.45      429.35      4.17 o
  -2   8   5       43.27       39.81      1.50 o
  -1   8   5      415.21      443.50     25.16 o
   0   8   5      472.70      457.52     12.72 o
   1   8   5       97.06       65.95      4.19 o
   2   8   5       96.11      115.41      2.15 o
   3   8   5      219.45      268.53      5.92 o
   4   8   5       62.46       77.02      3.58 o
   5   8   5      506.33      545.28      3.78 o
   6   8   5     1291.16     1328.21     31.98 o
   7   8   5      222.74      237.21      6.42 o
   8   8   5       40.87       38.70      1.03 o
   9   8   5      279.94      274.14      2.80 o
  10   8   5      740.89      754.32     13.10 o
  11   8   5      148.20      152.28      4.87 o
  12   8   5        3.50        2.26      0.74 o
  13   8   5      186.99      191.51      1.83 o
  -7   9   5        0.49        1.45      0.40 o
  -6   9   5       23.43       26.26      0.82 o
  -5   9   5      214.17      200.25      2.75 o
  -4   9   5       64.58       53.89      1.38 o
  -3   9   5       49.23       48.29      1.74 o
  -2   9   5      342.49      284.82      3.49 o
  -1   9   5       96.38       62.37      1.86 o
   0   9   5      879.44      874.93     28.01 o
   1   9   5       38.79       45.02      3.19 o
   2   9   5       18.34       19.24      1.21 o
   3   9   5       69.48       98.71      1.75 o
   4   9   5     1279.98     1316.64      9.46 o
   5   9   5       94.05       95.89      1.28 o
   6   9   5      378.68      372.01      2.86 o
   7   9   5       36.48       37.96      1.73 o
   8   9   5       25.14       23.70      1.20 o
   9   9   5      217.88      233.52      7.67 o
  10   9   5      220.89      220.14      4.39 o
  11   9   5      336.04      343.69     22.21 o
  12   9   5        0.19        1.37      1.24 o
  13   9   5      247.71      248.29      3.13 o
  -6  10   5       49.13       52.80      0.77 o
  -5  10   5       80.42       87.84      1.43 o
  -4  10   5       34.63       39.57      1.06 o
  -3  10   5      167.11      149.82      2.60 o
  -2  10   5      110.03       83.54      2.08 o
  -1  10   5      272.54      224.86      3.14 o
   0  10   5       73.43       67.44      1.90 o
   1  10   5      269.08      282.97      3.44 o
   2  10   5        9.56       21.09      0.87 o
   3  10   5      196.68      207.87      4.29 o
   4  10   5     1003.44      946.66      3.89 o
   5  10   5      296.15      294.37      2.98 o
   6  10   5      156.63      157.18      2.03 o
   7  10   5      277.29      267.73      2.69 o
   8  10   5     1431.85     1365.35     30.43 o
   9  10   5        0.20        0.84      0.71 o
  10  10   5       72.63       77.48      2.42 o
  11  10   5        8.27        9.17      0.85 o
  12  10   5       31.75       22.48      1.55 o
  13  10   5       87.04       78.73      1.75 o
  -5  11   5      114.21      126.07      1.20 o
  -4  11   5      114.88      102.25      2.44 o
  -3  11   5        1.05       -0.09      0.66 o
  -2  11   5       63.44       55.12      3.95 o
  -1  11   5      212.97      231.04     27.52 o
   0  11   5       73.51       74.80      2.03 o
   1  11   5       38.89       41.34      1.70 o
   2  11   5      265.50      241.97      4.19 o
   3  11   5     1229.28     1265.28     17.34 o
   4  11   5       33.41       34.62      0.79 o
   5  11   5      237.43      223.09      2.50 o
   6  11   5       25.07       14.98      1.09 o
   7  11   5        1.26        3.21      0.93 o
   8  11   5      412.53      406.44      8.72 o
   9  11   5      811.85      795.77     11.31 o
  10  11   5       12.60        9.64      0.70 o
  11  11   5       32.07       32.58      1.62 o
  12  11   5        0.55        1.44      0.96 o
  13  11   5       35.87       28.15      1.00 o
  -4  12   5        0.31        0.20      0.38 o
  -3  12   5      122.52      122.70      1.35 o
  -2  12   5       48.90       45.53      1.52 o
  -1  12   5      213.38      201.26      2.08 o
   0  12   5       51.26       42.51      1.24 o
   1  12   5        8.46       10.07      1.18 o
   2  12   5       77.56       68.52      1.70 o
   3  12   5      182.97      211.62      2.41 o
   4  12   5       48.75       58.25      3.30 o
   5  12   5       16.08       19.33      1.57 o
   6  12   5      150.25      136.91      3.20 o
   7  12   5      372.90      310.25      2.90 o
   8  12   5      119.30      106.90      4.15 o
   9  12   5        9.45        7.76      0.76 o
  10  12   5       14.73       15.99      0.71 o
  11  12   5       38.44       40.99      1.42 o
  12  12   5       11.06       13.14      0.85 o
  -2  13   5       80.59       81.99      2.30 o
  -1  13   5       66.19       68.59      1.12 o
   0  13   5      142.68      133.07      1.96 o
   1  13   5       63.07       61.14      2.11 o
   2  13   5        7.12        8.92      0.81 o
   3  13   5       87.26       78.39      2.19 o
   4  13   5      569.54      533.58      5.10 o
   5  13   5        9.24        6.73      1.28 o
   6  13   5      435.36      414.66      4.55 o
   7  13   5        8.28       12.76      1.30 o
   8  13   5      128.06      123.05      2.35 o
   9  13   5       21.55       25.09      1.14 o
  10  13   5        0.75        1.41      0.49 o
   0  14   5      123.71      123.24      1.76 o
   1  14   5        2.41        2.46      0.83 o
   2  14   5      254.75      246.52      2.46 o
   3  14   5       89.32       82.69      1.73 o
   4  14   5      147.30      133.24      2.44 o
   5  14   5        5.36        5.09      0.67 o
   6  14   5       14.73       15.48      1.18 o
   7  14   5       27.09       23.02      1.27 o
   8  14   5      291.85      295.04      3.04 o
   9  14   5      472.79      498.69      3.40 o
  10  14   5       46.56       58.55      1.02 o
   3  15   5      168.76      161.82      1.78 o
   4  15   5        0.02        0.61      0.76 o
   5  15   5       42.29       60.66      1.29 o
   6  15   5        1.17        0.44      0.63 o
   7  15   5      460.41      491.79      3.25 o
   8  15   5       22.47       25.77      0.84 o
  -5 -11   6       33.94       44.48      1.17 o
  -4 -11   6        6.71        8.90      0.88 o
  -3 -11   6        3.20        4.48      0.87 o
  -2 -11   6      316.53      326.25      2.84 o
  -1 -11   6      288.45      313.42      2.58 o
   0 -11   6        2.86        5.03      0.60 o
  -8 -10   6      173.57      200.65      1.90 o
  -7 -10   6      433.48      533.21      3.30 o
  -6 -10   6       95.81      109.64      2.57 o
  -5 -10   6      143.83      142.33      5.51 o
  -4 -10   6        1.59        1.92      1.02 o
  -3 -10   6        1.26        0.16      1.07 o
  -2 -10   6       74.45       81.07      1.98 o
  -1 -10   6      107.78      117.95      2.16 o
   0 -10   6       48.82       51.23      1.45 o
   1 -10   6       18.28       12.17      0.88 o
   2 -10   6      125.10      114.60      1.39 o
  -8  -9   6       31.17       41.13      1.30 o
  -7  -9   6        0.05        0.62      0.55 o
  -6  -9   6      148.28      161.65      3.95 o
  -5  -9   6      454.12      501.45     23.05 o
  -4  -9   6       54.27       60.08      3.02 o
  -3  -9   6       58.13       44.39      1.88 o
  -2  -9   6      400.51      364.31      4.14 o
  -1  -9   6       88.11       83.87      2.15 o
   0  -9   6      103.63       94.14      2.10 o
   1  -9   6        0.44       -0.38      0.68 o
   2  -9   6       40.09       43.05      2.88 o
   3  -9   6       25.27       28.97      1.32 o
   4  -9   6       94.82      102.35      1.79 o
   5  -9   6        0.30        2.86      0.67 o
  -9  -8   6       12.76       16.17      4.88 o
  -8  -8   6       28.23       22.41      1.39 o
  -7  -8   6       10.40       10.55      0.75 o
  -6  -8   6       72.27       75.81      1.45 o
  -5  -8   6      431.04      421.17      4.86 o
  -4  -8   6       34.93       47.29      1.37 o
  -3  -8   6      161.75      150.72      2.97 o
  -2  -8   6        0.13        0.62      1.24 o
  -1  -8   6       41.31       38.16      1.75 o
   0  -8   6       87.54       91.91      2.22 o
   1  -8   6        4.89        5.67      0.84 o
   2  -8   6       80.17       76.83      1.49 o
   3  -8   6      274.44      306.20      8.14 o
   4  -8   6        9.30       12.92      1.37 o
   5  -8   6        0.28        2.35      1.06 o
   6  -8   6       70.77       74.07      1.53 o
 -10  -7   6        2.35        2.95      0.64 o
  -9  -7   6        0.80        1.59      0.52 o
  -8  -7   6      180.94      190.21      1.91 o
  -7  -7   6       90.92       97.33      2.70 o
  -6  -7   6      170.04      152.87      1.58 o
  -5  -7   6      120.53      105.81      1.61 o
  -4  -7   6      693.54      639.13     23.61 o
  -3  -7   6      215.00      197.82     10.26 o
  -2  -7   6      638.73      602.27      5.46 o
  -1  -7   6      756.57      738.74      5.88 o
   0  -7   6      125.01      132.33      7.89 o
   1  -7   6      352.63      329.36      8.57 o
   2  -7   6       19.18       20.34      1.00 o
   3  -7   6      233.62      274.76     10.17 o
   4  -7   6       58.74       39.95      1.87 o
   5  -7   6       33.71       38.48      1.73 o
   6  -7   6      881.94      895.68      5.64 o
   7  -7   6      191.89      196.60      2.44 o
 -11  -6   6        1.52        0.44      0.54 o
 -10  -6   6        0.12        1.05      0.77 o
  -9  -6   6        0.92        0.92      0.67 o
  -8  -6   6        3.54        2.81      1.24 o
  -7  -6   6      162.29      129.96      1.99 o
  -6  -6   6      259.72      255.36      8.56 o
  -5  -6   6       60.41       47.93      1.22 o
  -4  -6   6     2148.08     1988.38     12.49 o
  -3  -6   6      286.29      277.76      9.92 o
  -2  -6   6      892.96      835.22      6.11 o
  -1  -6   6      131.32       87.57      2.17 o
   0  -6   6      220.69      242.51      7.55 o
   1  -6   6      155.19      180.92      5.44 o
   2  -6   6      123.01      138.95      1.51 o
   3  -6   6        8.07       10.29      0.69 o
   4  -6   6        5.82        5.80      0.98 o
   5  -6   6      496.55      445.82      4.63 o
   6  -6   6      171.50      174.52      2.98 o
   7  -6   6       56.17       65.11      1.91 o
   8  -6   6       23.43       23.00      1.18 o
 -11  -5   6       73.47       81.68      1.52 o
 -10  -5   6       59.04       58.44      1.16 o
  -9  -5   6        2.40        2.34      0.75 o
  -8  -5   6       34.60       28.98      1.27 o
  -7  -5   6      270.66      206.87      2.27 o
  -6  -5   6      949.12      962.27     15.75 o
  -5  -5   6      452.72      467.69     12.99 o
  -4  -5   6     1616.79     1611.01     20.50 o
  -3  -5   6       76.45       64.89      3.92 o
  -2  -5   6      378.41      374.28      3.87 o
  -1  -5   6      160.23      169.09      4.76 o
   0  -5   6      565.63      574.12      8.20 o
   1  -5   6      178.37      177.66      1.89 o
   2  -5   6      559.44      613.35      3.42 o
   3  -5   6       50.09       40.35      3.56 o
   4  -5   6       10.54       11.70      0.92 o
   5  -5   6       12.80       17.14      0.78 o
   6  -5   6       13.30       14.80      1.03 o
   7  -5   6      268.27      300.99     13.38 o
   8  -5   6      129.91      127.94      3.28 o
   9  -5   6       42.32       37.08      1.24 o
 -11  -4   6       40.50       40.84      1.25 o
 -10  -4   6        5.19        5.71      0.72 o
  -9  -4   6        0.42        4.63      3.26 o
  -8  -4   6      231.28      221.44      4.99 o
  -7  -4   6      187.98      167.10      3.33 o
  -6  -4   6        1.09        1.68      0.61 o
  -5  -4   6      273.95      278.68      2.27 o
  -4  -4   6      101.39       92.42      3.11 o
  -3  -4   6       34.94       54.92      2.98 o
  -2  -4   6      435.76      466.13     33.73 o
  -1  -4   6      751.33      727.62     32.37 o
   0  -4   6     1401.35     1573.00     41.37 o
   1  -4   6      350.29      386.79     12.10 o
   2  -4   6      697.54      798.84      6.20 o
   3  -4   6      124.13      123.11      1.73 o
   4  -4   6      385.67      361.08      5.01 o
   5  -4   6       18.82       14.08      0.92 o
   6  -4   6      191.24      176.08      8.58 o
   7  -4   6      130.54      120.97      2.42 o
   8  -4   6      511.96      490.97      3.13 o
   9  -4   6       26.95       31.04      0.95 o
  10  -4   6       78.13       83.30      1.22 o
 -11  -3   6      144.72      149.83      2.18 o
 -10  -3   6        7.43        7.34      1.16 o
  -9  -3   6      110.67      106.94      2.71 o
  -8  -3   6       45.38       47.73      1.45 o
  -7  -3   6      981.87      825.85      9.16 o
  -6  -3   6       35.51       40.49      1.03 o
  -5  -3   6     1051.96     1011.29      5.87 o
  -4  -3   6       26.44       25.20      2.05 o
  -3  -3   6       47.72       61.48      2.85 o
  -2  -3   6       66.95      112.11      9.39 o
  -1  -3   6      970.53     1043.67     17.28 o
   0  -3   6      415.29      517.08     11.83 o
   1  -3   6      843.26      961.81      6.66 o
   2  -3   6       13.49       11.87      0.99 o
   3  -3   6       62.94       60.13      2.61 o
   4  -3   6       38.39       36.54      2.10 o
   5  -3   6      219.60      211.25      3.78 o
   6  -3   6     1330.95     1284.79     18.22 o
   7  -3   6        4.16       10.33      2.32 o
   8  -3   6        0.58        1.89      0.78 o
   9  -3   6        2.64        2.90      0.72 o
  10  -3   6       75.42       80.84      2.27 o
  11  -3   6       59.90       66.60      1.27 o
 -11  -2   6        9.57        7.96      0.88 o
 -10  -2   6      186.76      203.85      3.11 o
  -9  -2   6       77.97       61.77      1.38 o
  -8  -2   6       71.98       68.77      3.18 o
  -7  -2   6       45.02       31.26      1.08 o
  -6  -2   6      158.00      147.59      4.48 o
  -5  -2   6        8.66        3.08      1.86 o
  -4  -2   6       18.24       23.86      1.96 o
  -3  -2   6       48.86       85.67      2.38 o
  -2  -2   6      479.79      452.56      4.24 o
  -1  -2   6      378.57      427.07      3.72 o
   0  -2   6      325.76      403.56      3.15 o
   1  -2   6      630.53      681.07      4.23 o
   2  -2   6       38.46       56.09      1.34 o
   3  -2   6        7.03       20.27      0.89 o
   4  -2   6       95.67       98.06      2.23 o
   5  -2   6       37.88       26.17      4.07 o
   6  -2   6       89.43       98.87      1.96 o
   7  -2   6      145.14      154.08      1.86 o
   8  -2   6      190.12      190.21      4.02 o
   9  -2   6      281.51      284.05      7.78 o
  10  -2   6        1.69        3.65      0.76 o
  11  -2   6       87.28       93.05      1.80 o
 -11  -1   6      285.34      293.59      2.86 o
 -10  -1   6       34.27       31.07      1.54 o
  -9  -1   6      149.48      141.74      3.68 o
  -8  -1   6       16.90       18.19      0.97 o
  -7  -1   6      145.68      121.76      4.45 o
  -6  -1   6       44.29       42.88      1.12 o
  -5  -1   6      380.20      363.86      5.66 o
  -4  -1   6      292.75      324.16      8.98 o
  -3  -1   6      249.82      279.61      3.15 o
  -2  -1   6      767.37      808.83      6.83 o
  -1  -1   6     1659.82     1843.54     24.69 o
   0  -1   6      104.82      152.37      5.10 o
   1  -1   6      193.20      264.03      1.89 o
   2  -1   6      341.32      352.23      4.53 o
   3  -1   6     1843.20     1963.81     18.29 o
   4  -1   6      104.30      102.34      2.83 o
   5  -1   6      364.86      353.60      5.24 o
   6  -1   6      408.51      396.86      5.17 o
   7  -1   6      361.21      398.91      5.92 o
   8  -1   6      771.41      756.41     10.62 o
   9  -1   6      335.51      325.47      2.44 o
  10  -1   6      118.83      123.91      6.37 o
  11  -1   6        4.11        4.24      0.65 o
  12  -1   6       27.13       23.00      0.77 o
 -11   0   6        3.99        7.80      0.81 o
 -10   0   6       14.38       14.88      1.23 o
  -9   0   6       68.83       79.64      2.33 o
  -8   0   6        5.89        4.67      0.74 o
  -7   0   6        5.78        7.24      0.80 o
  -6   0   6       34.24       37.20      1.66 o
  -5   0   6        1.52        3.01      1.38 o
  -4   0   6       55.47       44.17      1.88 o
  -3   0   6      978.57      920.42     14.66 o
  -2   0   6      151.31      146.86      2.23 o
  -1   0   6     1297.36     1472.21      6.86 o
   0   0   6       15.03       13.30      0.93 o
   1   0   6     6332.96     6020.66     19.78 o
   2   0   6      309.48      307.05      3.76 o
   3   0   6      397.18      407.45      3.12 o
   4   0   6       20.85       40.01      1.29 o
   5   0   6     1107.79     1239.93     32.26 o
   6   0   6      336.88      330.68      3.40 o
   7   0   6        3.05        4.96      0.85 o
   8   0   6      402.16      423.13      4.11 o
   9   0   6       71.22       74.13      2.58 o
  10   0   6       98.16       83.42      2.82 o
  11   0   6       46.56       39.45      1.05 o
  12   0   6        6.12       11.95      1.03 o
 -11   1   6       30.19       38.19      1.00 o
 -10   1   6       93.53      112.02      9.48 o
  -9   1   6       19.36       22.16      3.01 o
  -8   1   6      163.44      156.82      3.02 o
  -7   1   6       15.02       18.18      1.37 o
  -6   1   6       21.02       25.47      1.50 o
  -5   1   6      112.50      121.40      3.56 o
  -4   1   6       83.96      117.62      5.77 o
  -3   1   6     2809.66     2761.92     44.57 o
  -2   1   6      106.06      110.95      1.41 o
  -1   1   6     1539.58     1503.52     15.76 o
   0   1   6      481.96      478.75     16.88 o
   1   1   6        0.01        4.62      1.62 o
   2   1   6      726.73      801.86     10.01 o
   3   1   6     1086.01     1159.04     13.62 o
   4   1   6      261.63      313.18      3.37 o
   5   1   6      288.99      259.57      2.23 o
   6   1   6     1724.02     1766.48      8.16 o
   7   1   6      388.78      382.50      4.00 o
   8   1   6       52.17       55.52      1.15 o
   9   1   6        6.70        3.99      0.98 o
  10   1   6      508.16      525.08     23.96 o
  11   1   6      101.12       83.03      1.41 o
  12   1   6       25.37       23.69      0.85 o
  13   1   6      222.98      231.36      1.53 o
 -10   2   6       18.11       15.83      1.05 o
  -9   2   6        6.79        7.34      0.75 o
  -8   2   6       10.07       15.18      1.40 o
  -7   2   6       25.28       25.84      1.57 o
  -6   2   6      175.76      165.80      3.08 o
  -5   2   6       81.90       83.77      4.66 o
  -4   2   6       90.55       96.11      1.97 o
  -3   2   6        0.29        2.96      0.62 o
  -2   2   6      171.66      220.67      1.63 o
  -1   2   6     1884.37     1996.84      7.94 o
   0   2   6      948.56     1040.98     24.18 o
   1   2   6      931.36     1122.57     28.07 o
   2   2   6        7.17       12.87      0.41 o
   3   2   6      112.84      125.46      1.18 o
   4   2   6     3380.25     3381.65     17.70 o
   5   2   6     1472.94     1343.67      5.69 o
   6   2   6      739.42      719.06      4.76 o
   7   2   6       43.16       33.48      1.07 o
   8   2   6      100.19      130.78      1.56 o
   9   2   6       35.58       34.79      0.97 o
  10   2   6       43.29       28.80      0.98 o
  11   2   6       95.99       92.37      3.78 o
  12   2   6      190.34      181.56      5.33 o
  13   2   6       31.99       29.28      0.78 o
 -10   3   6      516.87      567.78     17.22 o
  -9   3   6      190.73      182.71      3.72 o
  -8   3   6      233.54      213.29      3.23 o
  -7   3   6       65.94       60.59      2.05 o
  -6   3   6       96.62       82.58      3.23 o
  -5   3   6        2.33        5.00      1.49 o
  -4   3   6      114.64      121.65      2.32 o
  -3   3   6     1270.75     1277.35     17.38 o
  -2   3   6      177.80      240.66      2.80 o
  -1   3   6      491.48      633.32      7.83 o
   0   3   6     1857.48     1849.21      7.08 o
   1   3   6     1196.32     1295.13      4.74 o
   2   3   6      517.07      524.45     22.06 o
   3   3   6     4124.89     4288.92      9.23 o
   4   3   6      116.30      129.53      1.15 o
   5   3   6      160.18      228.33      2.25 o
   6   3   6     3231.82     3059.13      9.52 o
   7   3   6       27.22       26.31      1.43 o
   8   3   6       49.02       43.50      4.40 o
   9   3   6      216.03      217.37      2.04 o
  10   3   6      306.38      256.88      4.16 o
  11   3   6      188.02      157.06      2.04 o
  12   3   6      328.87      329.14      6.73 o
  13   3   6       26.39       26.63      0.75 o
 -10   4   6       19.40       20.55      0.55 o
  -9   4   6       70.99       63.87      1.16 o
  -8   4   6       54.14       55.28      1.77 o
  -7   4   6       30.01       33.18      1.64 o
  -6   4   6      812.63      645.72      7.94 o
  -5   4   6      412.83      474.48      9.22 o
  -4   4   6      714.83      676.05     16.45 o
  -3   4   6     1168.67     1161.26      5.22 o
  -2   4   6      386.75      432.51      3.90 o
  -1   4   6        0.68        1.09      0.51 o
   0   4   6       21.10       16.19      0.63 o
   1   4   6      431.89      475.25     10.37 o
   2   4   6      190.96      203.98      3.58 o
   3   4   6     1220.06     1283.57     14.05 o
   4   4   6        0.15        1.64      0.36 o
   5   4   6      168.98      217.02      2.47 o
   6   4   6      779.25      877.16      5.65 o
   7   4   6      226.91      234.22      3.03 o
   8   4   6      128.88      143.83      3.66 o
   9   4   6       10.32       12.39      0.68 o
  10   4   6        0.75        4.13      0.65 o
  11   4   6       81.12       77.08      1.47 o
  12   4   6      550.42      506.70      2.94 o
  13   4   6        0.40        1.59      0.52 o
  14   4   6        0.14        0.15      0.50 o
  -9   5   6       53.16       57.77      0.89 o
  -8   5   6        0.22        1.13      0.81 o
  -7   5   6        1.76        2.76      2.89 o
  -6   5   6     1042.64     1030.94     91.64 o
  -5   5   6      120.64      109.00      3.65 o
  -4   5   6      334.76      393.17      7.62 o
  -3   5   6      508.10      561.79      5.00 o
  -2   5   6       51.33       36.53      1.38 o
  -1   5   6      913.14      934.05     23.82 o
   0   5   6     6401.27     7073.51     72.56 o
   1   5   6       53.49       84.02      1.06 o
   2   5   6      271.66      352.46      5.17 o
   3   5   6      193.32      217.46      1.73 o
   4   5   6      146.66      139.16      2.48 o
   5   5   6      227.83      265.46     11.63 o
   6   5   6      166.30      179.67      3.41 o
   7   5   6       90.06       81.50      2.63 o
   8   5   6        5.47        6.06      0.90 o
   9   5   6        0.76        3.14      0.92 o
  10   5   6       54.60       38.23      1.61 o
  11   5   6       59.43       45.06      1.23 o
  12   5   6       61.03       58.35      1.52 o
  13   5   6        0.55        0.44      0.79 o
  14   5   6        3.76        5.14      0.62 o
  -9   6   6       85.80       78.89      5.26 o
  -8   6   6       12.49       18.50      0.98 o
  -7   6   6       48.49       40.22      1.21 o
  -6   6   6       16.59       17.27      2.22 o
  -5   6   6      275.14      247.86     14.63 o
  -4   6   6      165.07      163.15     10.90 o
  -3   6   6       99.70       98.46      3.48 o
  -2   6   6     1432.27     1499.93      7.84 o
  -1   6   6      194.62      169.92      3.02 o
   0   6   6      100.17       74.06      3.67 o
   1   6   6       76.14      113.60      2.63 o
   2   6   6       11.51       12.39      0.76 o
   3   6   6      263.10      329.96      2.23 o
   4   6   6       82.06      122.00      1.83 o
   5   6   6      256.31      294.40      3.39 o
   6   6   6      385.44      413.43      5.13 o
   7   6   6     1013.09     1059.73      8.64 o
   8   6   6      225.23      212.73      2.30 o
   9   6   6       51.43       51.18      3.95 o
  10   6   6       22.25       20.76      1.32 o
  11   6   6       10.80        6.22      0.86 o
  12   6   6       55.03       63.82      2.54 o
  13   6   6       72.70       78.45      4.85 o
  14   6   6       56.99       44.94      1.10 o
  -8   7   6      192.47      215.54      1.91 o
  -7   7   6        0.32        0.45      0.72 o
  -6   7   6        3.14        4.33      1.35 o
  -5   7   6      317.05      312.02     12.59 o
  -4   7   6       17.68       13.89      1.48 o
  -3   7   6       18.33       12.22      1.19 o
  -2   7   6      405.12      447.82      4.01 o
  -1   7   6      345.33      348.97      3.82 o
   0   7   6      271.00      245.67      5.46 o
   1   7   6      229.87      262.85      3.24 o
   2   7   6      235.02      253.57      6.42 o
   3   7   6      106.19      120.32      1.97 o
   4   7   6      224.18      214.21      4.94 o
   5   7   6      597.75      549.12      4.57 o
   6   7   6      191.26      201.52      6.18 o
   7   7   6        1.24       15.20      3.58 o
   8   7   6     2809.69     2693.53      8.17 o
   9   7   6       49.65       51.86      2.64 o
  10   7   6      458.49      426.97      3.66 o
  11   7   6       55.71       58.16      3.63 o
  12   7   6      213.17      217.97      5.00 o
  13   7   6       89.72       84.90      2.25 o
  14   7   6       11.04       11.60      0.68 o
  -7   8   6      120.22      137.47      1.29 o
  -6   8   6       16.72       16.54      1.97 o
  -5   8   6        3.16        3.32      0.78 o
  -4   8   6        0.15        0.23      0.80 o
  -3   8   6       71.92       94.36      2.14 o
  -2   8   6       10.20       13.52      1.16 o
  -1   8   6      895.60      961.45     61.24 o
   0   8   6      105.55       94.90      7.14 o
   1   8   6      249.59      279.33      3.19 o
   2   8   6      458.74      501.45      6.44 o
   3   8   6      613.06      714.50     20.45 o
   4   8   6      450.98      464.42     19.03 o
   5   8   6        8.31       21.05      2.51 o
   6   8   6       22.13       27.81      1.50 o
   7   8   6      563.62      526.74      4.05 o
   8   8   6      154.20      162.25      2.20 o
   9   8   6      335.18      306.23      3.00 o
  10   8   6      218.11      201.13      7.54 o
  11   8   6        8.93       11.56      1.67 o
  12   8   6      185.34      178.72      3.44 o
  13   8   6       61.85       66.52      1.19 o
  14   8   6       60.04       64.18      1.17 o
  -7   9   6       29.14       25.71      1.12 o
  -6   9   6       46.13       56.10      0.80 o
  -5   9   6       12.79       11.56      1.11 o
  -4   9   6        0.34        2.31      0.86 o
  -3   9   6       63.39       49.26      1.37 o
  -2   9   6        9.03       12.69      1.20 o
  -1   9   6      105.19       98.41      2.20 o
   0   9   6      348.18      344.02     11.86 o
   1   9   6       17.96       22.37      0.90 o
   2   9   6       57.40       64.51      1.81 o
   3   9   6      518.50      509.49      4.61 o
   4   9   6      162.86      165.99      7.13 o
   5   9   6      205.81      206.57      3.59 o
   6   9   6      117.62      121.29      2.49 o
   7   9   6        0.16        0.31      0.47 o
   8   9   6      602.87      598.45     12.23 o
   9   9   6        3.01        5.65      0.72 o
  10   9   6        1.04        2.70      0.83 o
  11   9   6      198.79      198.02      4.36 o
  12   9   6       11.65       16.06      0.90 o
  13   9   6      667.93      765.17     20.66 o
  -6  10   6       58.34       65.51      1.17 o
  -5  10   6       44.90       33.44      1.18 o
  -4  10   6       66.05       72.13      1.82 o
  -3  10   6       25.40       25.55      1.10 o
  -2  10   6        2.84        1.49      1.13 o
  -1  10   6      149.36      136.46      2.54 o
   0  10   6      111.65      100.63      2.22 o
   1  10   6      716.67      667.74      9.60 o
   2  10   6      161.39      149.73      9.15 o
   3  10   6       65.17       77.83      1.55 o
   4  10   6      165.49      175.02      5.44 o
   5  10   6        1.26        7.39      0.76 o
   6  10   6       74.96       80.30      1.53 o
   7  10   6     1138.20     1218.70      5.52 o
   8  10   6      253.68      242.27      2.01 o
   9  10   6        5.79        4.91      0.83 o
  10  10   6       68.14       67.94      1.31 o
  11  10   6       13.16       15.96      1.46 o
  12  10   6      122.28      132.95      2.76 o
  13  10   6       90.68       97.85      1.97 o
  -5  11   6       41.44       31.12      0.51 o
  -4  11   6      139.91      143.83      2.84 o
  -3  11   6       19.64       14.75      0.79 o
  -2  11   6       11.33        9.82      0.79 o
  -1  11   6      635.27      541.22      4.66 o
   0  11   6      891.95      797.48      5.69 o
   1  11   6       48.79       50.20      1.26 o
   2  11   6      163.99      172.58      5.24 o
   3  11   6        7.59       10.46      0.64 o
   4  11   6      405.62      411.50      4.20 o
   5  11   6      121.91       95.88      1.68 o
   6  11   6       61.37       55.30      1.53 o
   7  11   6      148.28      153.26      4.52 o
   8  11   6       20.43       15.84      0.98 o
   9  11   6      178.06      180.38      2.06 o
  10  11   6      164.50      161.60      3.07 o
  11  11   6      183.35      191.58     18.24 o
  12  11   6      243.70      247.43      3.23 o
  13  11   6      135.12      129.37      1.88 o
  -3  12   6      186.20      190.43      1.61 o
  -2  12   6        0.54        1.00      0.64 o
  -1  12   6        0.07        0.31      0.52 o
   0  12   6      156.13      143.06      1.85 o
   1  12   6      282.56      262.51      2.79 o
   2  12   6       96.33       88.15      1.95 o
   3  12   6      938.67      874.66     52.75 o
   4  12   6        9.40        8.05      1.31 o
   5  12   6       26.95       17.67      0.98 o
   6  12   6        3.00        1.53      0.76 o
   7  12   6        0.73        2.06      1.25 o
   8  12   6      254.16      245.81      8.95 o
   9  12   6      113.10      107.48      1.73 o
  10  12   6      165.48      161.35      1.69 o
  11  12   6       14.25       17.37      1.15 o
  12  12   6        3.87        3.94      0.75 o
  -2  13   6       17.09       27.06      0.68 o
  -1  13   6       10.92       16.88      0.73 o
   0  13   6       28.44       30.28      0.82 o
   1  13   6        0.04        0.47      0.51 o
   2  13   6        4.52        5.55      0.66 o
   3  13   6       64.94       60.96      4.00 o
   4  13   6        4.46       11.67      2.51 o
   5  13   6        4.93        6.82      1.31 o
   6  13   6       42.66       42.07      1.83 o
   7  13   6       51.87       46.64      1.72 o
   8  13   6       25.27       24.27      1.31 o
   9  13   6       70.31       73.72      1.64 o
  10  13   6      362.47      353.67      2.71 o
  11  13   6        7.62        6.05      0.64 o
   0  14   6      155.62      153.82      1.87 o
   1  14   6       59.90       54.49      1.29 o
   2  14   6       26.90       28.12      1.03 o
   3  14   6        0.66        2.34      0.85 o
   4  14   6       42.61       38.04      1.44 o
   5  14   6       76.59       84.82      9.87 o
   6  14   6       57.95       59.90      1.76 o
   7  14   6      310.56      326.12      3.48 o
   8  14   6       98.46       95.48      1.84 o
   9  14   6       34.86       44.33      1.16 o
  10  14   6      204.13      211.21      1.72 o
   3  15   6       10.37       10.73      0.49 o
   4  15   6        0.57        2.40      0.61 o
   5  15   6        5.45        7.99      0.78 o
   6  15   6       36.84       34.80      1.13 o
   7  15   6      103.52       88.03      1.53 o
   8  15   6        0.83        3.91      0.60 o
  -3 -11   7      461.00      529.41      2.94 o
  -2 -11   7       13.51       21.57      0.77 o
  -6 -10   7       15.25       17.46      0.79 o
  -5 -10   7       10.36        7.95      0.90 o
  -4 -10   7       10.09       10.39      1.03 o
  -3 -10   7      268.14      272.11      2.93 o
  -2 -10   7       80.77      103.23      1.89 o
  -1 -10   7       54.02       56.32      1.42 o
   0 -10   7        3.13        3.00      0.72 o
   1 -10   7        4.72        4.46      0.58 o
  -7  -9   7        1.60        3.72      0.74 o
  -6  -9   7        1.39        1.78      0.54 o
  -5  -9   7       69.22       81.22      2.46 o
  -4  -9   7        0.04        0.44      1.06 o
  -3  -9   7       82.50       79.82      2.08 o
  -2  -9   7       75.52       61.22      1.90 o
  -1  -9   7      188.72      182.45      2.69 o
   0  -9   7      529.54      522.75      4.09 o
   1  -9   7       44.24       44.98      1.34 o
   2  -9   7       28.42       31.03      0.92 o
   3  -9   7       39.67       32.02      1.20 o
   4  -9   7        2.71        3.31      0.66 o
  -8  -8   7       11.12       14.50      1.33 o
  -7  -8   7       38.68       43.37      0.79 o
  -6  -8   7        3.22        4.27      0.56 o
  -5  -8   7      665.30      649.29     26.12 o
  -4  -8   7      852.37      842.83     33.46 o
  -3  -8   7        4.84        6.34      1.33 o
  -2  -8   7      231.55      202.48      3.23 o
  -1  -8   7       16.10       13.62      1.33 o
   0  -8   7      107.65       87.03      2.08 o
   1  -8   7        3.23        4.26      0.78 o
   2  -8   7       58.53       44.25      1.09 o
   3  -8   7      339.29      348.73      3.83 o
   4  -8   7       16.29       14.54      1.20 o
   5  -8   7      329.49      334.21      3.03 o
   6  -8   7       18.13       17.26      0.82 o
  -9  -7   7      280.13      320.15      3.17 o
  -8  -7   7      158.01      178.13      1.88 o
  -7  -7   7      114.06      119.45      1.63 o
  -6  -7   7      165.04      152.24      1.80 o
  -5  -7   7        0.81        3.71      0.61 o
  -4  -7   7       88.29      107.45      4.91 o
  -3  -7   7      118.78      112.03      2.62 o
  -2  -7   7      276.46      295.39      3.86 o
  -1  -7   7      177.73      163.10      2.92 o
   0  -7   7      115.00       88.04      4.75 o
   1  -7   7      165.00      134.74      4.03 o
   2  -7   7      220.51      205.70      2.17 o
   3  -7   7      225.68      231.30      8.53 o
   4  -7   7       13.43       11.73      1.49 o
   5  -7   7       29.82       27.40      1.57 o
   6  -7   7       83.00       82.82      1.81 o
   7  -7   7        4.61        6.61      0.83 o
 -10  -6   7      160.95      173.16      1.87 o
  -9  -6   7      270.32      294.57      2.13 o
  -8  -6   7      475.14      458.11     11.45 o
  -7  -6   7        6.20        3.57      0.47 o
  -6  -6   7       81.42       84.35      1.24 o
  -5  -6   7        0.01        5.05      3.09 o
  -4  -6   7      142.81      143.38      2.53 o
  -3  -6   7       98.10      102.16      2.14 o
  -2  -6   7      442.20      403.95      4.41 o
  -1  -6   7       87.24       77.21      2.15 o
   0  -6   7       10.98       14.04      1.14 o
   1  -6   7       56.76       40.56      1.20 o
   2  -6   7       23.46       24.58      2.23 o
   3  -6   7       26.19       26.89      0.98 o
   4  -6   7       18.50       15.15      1.60 o
   5  -6   7       45.08       31.45      1.80 o
   6  -6   7       28.78       30.38      1.65 o
   7  -6   7       38.52       46.33      1.59 o
   8  -6   7        6.57        8.08      0.82 o
 -10  -5   7       90.47       93.47      1.71 o
  -9  -5   7        8.52       10.35      0.74 o
  -8  -5   7      175.66      155.27      2.21 o
  -7  -5   7      123.58      127.67      4.68 o
  -6  -5   7       30.11       27.43      0.78 o
  -5  -5   7     2255.01     2163.82     29.86 o
  -4  -5   7     1291.61     1288.66     11.08 o
  -3  -5   7        3.91        1.74      0.80 o
  -2  -5   7       11.57       11.34      1.25 o
  -1  -5   7     1589.53     1614.30     59.27 o
   0  -5   7      185.89      176.92      2.89 o
   1  -5   7      381.22      412.89      6.29 o
   2  -5   7       19.46       20.23      1.14 o
   3  -5   7       20.69       20.99      1.74 o
   4  -5   7      153.17      139.51      3.32 o
   5  -5   7        0.02        1.28      0.87 o
   6  -5   7      340.47      356.73     18.83 o
   7  -5   7      134.53      151.24      4.63 o
   8  -5   7       24.66       22.80      0.82 o
   9  -5   7        2.48        2.29      0.68 o
 -11  -4   7      454.59      516.05      3.10 o
 -10  -4   7       32.66       40.18      1.40 o
  -9  -4   7       24.06       23.78      1.11 o
  -8  -4   7       33.30       29.63      1.64 o
  -7  -4   7       56.54       56.76      1.69 o
  -6  -4   7        0.26        0.58      0.60 o
  -5  -4   7       43.59       51.88      1.61 o
  -4  -4   7      320.58      286.25      3.40 o
  -3  -4   7      105.97      115.78      1.47 o
  -2  -4   7      638.22      677.61      5.09 o
  -1  -4   7      876.05      870.21     19.76 o
   0  -4   7        2.12        2.27      0.90 o
   1  -4   7      208.71      203.52      4.99 o
   2  -4   7      290.10      298.74      2.59 o
   3  -4   7       22.67       13.97      1.11 o
   4  -4   7        6.79        3.28      0.86 o
   5  -4   7      342.96      315.40     10.40 o
   6  -4   7       15.66       16.08      1.08 o
   7  -4   7      238.12      242.84      2.41 o
   8  -4   7       28.27       23.69      2.21 o
   9  -4   7      212.87      219.80      5.44 o
 -11  -3   7      195.61      251.06      2.37 o
 -10  -3   7        1.47        1.49      0.96 o
  -9  -3   7       45.36       44.90      1.51 o
  -8  -3   7      913.90      852.35     26.37 o
  -7  -3   7        1.50        1.40      0.63 o
  -6  -3   7      276.74      247.17      2.34 o
  -5  -3   7       10.39       13.54      0.97 o
  -4  -3   7     1934.37     1911.24     38.21 o
  -3  -3   7       46.27       54.58      5.20 o
  -2  -3   7      500.19      495.55      7.61 o
  -1  -3   7       90.16       75.96      1.49 o
   0  -3   7      142.69      164.44      2.40 o
   1  -3   7      523.18      492.87      6.45 o
   2  -3   7      729.22      799.39     44.91 o
   3  -3   7      723.17      808.58      9.49 o
   4  -3   7      298.82      328.24     11.29 o
   5  -3   7       81.09       72.32      2.60 o
   6  -3   7       12.40       16.28      1.04 o
   7  -3   7      473.03      443.36     12.91 o
   8  -3   7        0.25        1.16      0.77 o
   9  -3   7      182.55      179.13      4.65 o
  10  -3   7        0.01        1.19      1.09 o
 -11  -2   7        3.29        2.20      0.67 o
 -10  -2   7      742.91      766.69      5.40 o
  -9  -2   7        3.09        2.87      1.59 o
  -8  -2   7     1038.47      936.38     21.36 o
  -7  -2   7       61.47       44.14      1.77 o
  -6  -2   7       38.35       33.71      1.31 o
  -5  -2   7      174.14      178.98      4.96 o
  -4  -2   7       31.63       36.79      1.68 o
  -3  -2   7       79.26       70.75      2.57 o
  -2  -2   7        5.82       16.12      1.22 o
  -1  -2   7     1071.00     1169.59     82.26 o
   0  -2   7      518.78      544.37      8.29 o
   1  -2   7        8.41        8.84      1.89 o
   2  -2   7       26.27       24.10      1.11 o
   3  -2   7        0.26       13.80      1.85 o
   4  -2   7        3.58        4.69      1.62 o
   5  -2   7      353.53      408.46      2.96 o
   6  -2   7       15.31       18.46      0.95 o
   7  -2   7      233.39      210.19      2.25 o
   8  -2   7       19.18       16.33      1.48 o
   9  -2   7       43.36       45.19      2.93 o
  10  -2   7       52.95       43.36      1.55 o
  11  -2   7        4.44        3.14      0.84 o
 -11  -1   7       14.60       15.35      0.81 o
 -10  -1   7        0.32        1.30      1.00 o
  -9  -1   7       58.19       50.27      1.18 o
  -8  -1   7       79.37       68.68      2.02 o
  -7  -1   7       56.77       37.91      1.29 o
  -6  -1   7      121.54      125.33      3.07 o
  -5  -1   7       76.08       79.62      1.30 o
  -4  -1   7      389.45      403.58      4.38 o
  -3  -1   7      656.91      596.40     23.69 o
  -2  -1   7      709.09      727.33     19.23 o
  -1  -1   7        0.14        0.42      0.95 o
   0  -1   7      637.44      710.98     23.51 o
   1  -1   7      846.32      873.77     11.36 o
   2  -1   7       94.01       60.12      1.70 o
   3  -1   7      176.00      244.46      3.26 o
   4  -1   7        6.93       12.32      2.54 o
   5  -1   7      230.93      254.95     14.79 o
   6  -1   7      189.31      187.35      1.97 o
   7  -1   7      510.70      494.14      7.03 o
   8  -1   7      882.10      836.53     17.83 o
   9  -1   7      134.94      147.23      4.21 o
  10  -1   7      110.93      121.29      6.54 o
  11  -1   7      127.91      145.35      5.29 o
  12  -1   7      175.35      194.95      2.09 o
 -11   0   7       25.04       29.11      0.91 o
 -10   0   7       39.35       43.32      1.54 o
  -9   0   7       82.29       84.23      2.32 o
  -8   0   7        9.06       14.72      0.89 o
  -7   0   7      292.42      311.58     14.66 o
  -6   0   7      220.63      202.05     11.00 o
  -5   0   7       99.01      119.78      1.56 o
  -4   0   7      130.04      127.21      2.42 o
  -3   0   7      829.45      814.83      5.89 o
  -2   0   7      354.05      346.39      3.62 o
  -1   0   7       52.99       38.94      1.42 o
   0   0   7      371.04      429.70      8.49 o
   1   0   7       11.81       11.48      1.41 o
   2   0   7      180.39      174.96      2.27 o
   3   0   7      242.33      241.69      2.97 o
   4   0   7      339.60      376.98      3.39 o
   5   0   7      151.76      145.44      2.47 o
   6   0   7       26.11       23.90      1.00 o
   7   0   7       99.96      110.22      1.23 o
   8   0   7        0.45        0.42      1.57 o
   9   0   7      261.57      238.51     12.16 o
  10   0   7       16.50       12.96      1.37 o
  11   0   7       34.05       44.21      1.02 o
  12   0   7      311.51      340.09      8.98 o
 -10   1   7       43.82       46.77      1.46 o
  -9   1   7        1.70        4.84      1.16 o
  -8   1   7        3.81        3.24      1.31 o
  -7   1   7      510.62      483.98      5.34 o
  -6   1   7       34.68       40.86      1.80 o
  -5   1   7      300.59      335.21     16.05 o
  -4   1   7        7.58        3.23      1.21 o
  -3   1   7     1282.12     1319.09      7.43 o
  -2   1   7        2.23        2.08      0.64 o
  -1   1   7       52.16       40.76      1.20 o
   0   1   7      316.70      272.28      3.33 o
   1   1   7       44.49       62.91      2.40 o
   2   1   7      822.40      953.00     29.32 o
   3   1   7     5357.19     5254.32     22.70 o
   4   1   7      550.89      581.72     14.64 o
   5   1   7      331.19      397.71      4.34 o
   6   1   7        1.17       16.70      6.48 o
   7   1   7        0.53        0.91      1.55 o
   8   1   7      575.27      591.66      3.37 o
   9   1   7       68.43       75.88      5.57 o
  10   1   7        3.41        6.63      0.78 o
  11   1   7       16.35       15.07      0.82 o
  12   1   7        3.79        8.12      0.64 o
  13   1   7       31.16       28.06      0.95 o
 -10   2   7      386.93      428.01      3.40 o
  -9   2   7       47.40       46.44      3.43 o
  -8   2   7        0.92        1.32      1.15 o
  -7   2   7      562.86      519.20      5.45 o
  -6   2   7       20.83       28.75      1.61 o
  -5   2   7      416.50      478.92      3.72 o
  -4   2   7        0.55        3.67      1.17 o
  -3   2   7      184.40      159.54      2.07 o
  -2   2   7     2889.53     2848.61     18.11 o
  -1   2   7      258.01      245.92      2.08 o
   0   2   7      367.76      407.44      4.52 o
   1   2   7     1649.15     1752.05      8.29 o
   2   2   7      459.14      487.03     27.84 o
   3   2   7        5.37       16.83      0.52 o
   4   2   7      601.24      568.09     13.76 o
   5   2   7        7.74        7.62      0.52 o
   6   2   7     2158.42     2302.88     34.72 o
   7   2   7       84.82       99.78      2.77 o
   8   2   7      132.82      130.14      1.64 o
   9   2   7      220.76      224.51      2.17 o
  10   2   7        1.78       11.51      5.20 o
  11   2   7       51.10       39.20      1.38 o
  12   2   7       73.47       65.32      1.69 o
  13   2   7       23.21       31.11      0.72 o
 -10   3   7      309.97      319.39      1.75 o
  -9   3   7       17.30       23.85      0.88 o
  -8   3   7        0.00        2.77      1.10 o
  -7   3   7        6.05        4.95      1.23 o
  -6   3   7     1410.74     1193.47      8.28 o
  -5   3   7     1144.34     1207.22     34.99 o
  -4   3   7      183.54      215.15      4.19 o
  -3   3   7       72.20       78.13      1.53 o
  -2   3   7      507.55      635.17      5.44 o
  -1   3   7      311.54      315.12      5.75 o
   0   3   7       66.00      100.26      1.18 o
   1   3   7        0.34        2.28      0.86 o
   2   3   7      159.90      259.59     20.89 o
   3   3   7       15.92       30.99      1.64 o
   4   3   7      127.10      146.56      1.53 o
   5   3   7     2559.17     2795.15     13.79 o
   6   3   7      147.85      151.97      2.31 o
   7   3   7       60.28       62.01      3.07 o
   8   3   7      217.95      254.00     11.60 o
   9   3   7        0.06        4.06      2.42 o
  10   3   7      176.80      160.93      1.89 o
  11   3   7        2.00        4.45      0.71 o
  12   3   7      112.51       99.57      1.43 o
  13   3   7        6.48        9.36      0.58 o
  -9   4   7       11.27        9.75      0.65 o
  -8   4   7       12.41       13.86      1.25 o
  -7   4   7      699.29      645.81      5.74 o
  -6   4   7      349.65      284.32      5.48 o
  -5   4   7       15.68       16.01      0.78 o
  -4   4   7       25.20       18.72      1.14 o
  -3   4   7       61.49       56.73      1.39 o
  -2   4   7       51.07       75.84      2.03 o
  -1   4   7      314.49      429.39      2.88 o
   0   4   7       51.36       51.59      0.92 o
   1   4   7       76.99       66.00      1.38 o
   2   4   7       84.39       91.66      1.38 o
   3   4   7     1303.54     1572.00     14.76 o
   4   4   7      478.81      543.07      7.88 o
   5   4   7      139.58       96.91      1.28 o
   6   4   7       40.03       42.05      1.87 o
   7   4   7      236.80      244.59      3.02 o
   8   4   7       20.27       23.94      1.37 o
   9   4   7      102.80      129.39      2.32 o
  10   4   7        5.76        6.98      0.85 o
  11   4   7        7.64        4.95      0.70 o
  12   4   7        4.21        3.55      0.62 o
  13   4   7       48.89       43.42      1.51 o
  14   4   7       50.95       52.52      1.02 o
  -9   5   7       39.79       40.87      0.71 o
  -8   5   7       20.90       19.42      1.13 o
  -7   5   7       75.63       69.89      2.02 o
  -6   5   7       12.93       12.20      1.41 o
  -5   5   7       38.15       42.81      3.96 o
  -4   5   7      244.57      248.36      3.80 o
  -3   5   7      448.14      455.02      8.58 o
  -2   5   7      288.73      324.53      4.39 o
  -1   5   7      984.32     1084.91      5.69 o
   0   5   7       11.63       24.89      2.66 o
   1   5   7      236.98      244.96      7.78 o
   2   5   7      702.18      867.47     10.38 o
   3   5   7       34.99       56.16      0.95 o
   4   5   7      515.04      641.64      7.02 o
   5   5   7      636.76      750.63      5.86 o
   6   5   7      650.19      729.14      6.55 o
   7   5   7       72.96       73.37      2.44 o
   8   5   7      378.47      463.90      4.47 o
   9   5   7      130.30      120.20      6.23 o
  10   5   7      115.61       95.92      1.44 o
  11   5   7        1.65        2.77      0.63 o
  12   5   7       32.13       20.13      0.83 o
  13   5   7       29.87       31.41      3.69 o
  14   5   7       35.24       48.09      1.07 o
  -9   6   7       12.90       15.05      0.68 o
  -8   6   7        5.36        8.74      0.61 o
  -7   6   7       12.25       11.65      1.11 o
  -6   6   7      181.09      148.29     11.39 o
  -5   6   7        8.76        3.45      0.84 o
  -4   6   7       66.91       69.69      2.69 o
  -3   6   7      642.72      637.31     13.54 o
  -2   6   7        9.50        8.12      1.11 o
  -1   6   7       11.69       14.89      1.31 o
   0   6   7      103.73      109.13      3.88 o
   1   6   7      203.51      228.95      2.93 o
   2   6   7        5.55        6.79      0.77 o
   3   6   7      277.83      332.92      2.27 o
   4   6   7      966.61     1163.44      4.90 o
   5   6   7      968.44      979.27      5.58 o
   6   6   7       25.73       29.68      2.19 o
   7   6   7       80.16       80.22      2.62 o
   8   6   7      136.51      146.64      2.29 o
   9   6   7        0.12       22.69     13.70 o
  10   6   7        2.84        3.83      1.07 o
  11   6   7       76.58       70.89      1.57 o
  12   6   7       32.77       31.88      1.11 o
  13   6   7      170.57      188.18      5.63 o
  14   6   7        2.78        3.71      0.56 o
  -8   7   7      105.59      115.00      1.09 o
  -7   7   7      102.78       99.15      1.85 o
  -6   7   7       23.08       11.97      0.77 o
  -5   7   7       41.86       38.93      1.87 o
  -4   7   7        3.41        6.88      5.04 o
  -3   7   7      190.52      168.77      8.93 o
  -2   7   7     1329.57     1335.33      7.03 o
  -1   7   7      661.07      675.47     10.62 o
   0   7   7      716.23      755.71      5.62 o
   1   7   7        0.59        1.06      1.21 o
   2   7   7      474.50      512.21      4.55 o
   3   7   7      521.95      677.11     23.70 o
   4   7   7       36.01       30.55      1.04 o
   5   7   7      109.29      112.83      6.06 o
   6   7   7       88.39       80.14      2.05 o
   7   7   7      245.21      236.39      4.19 o
   8   7   7       30.35       23.86      3.34 o
   9   7   7      206.12      202.98      2.45 o
  10   7   7        0.84        4.87      1.11 o
  11   7   7       42.82       30.54      1.21 o
  12   7   7        2.06        6.35      0.82 o
  13   7   7       29.13       25.79      0.88 o
  14   7   7       39.83       49.89      1.08 o
  -7   8   7       47.26       52.85      0.84 o
  -6   8   7       67.87       72.44      4.63 o
  -5   8   7       93.19       82.84      3.33 o
  -4   8   7        2.89        1.36      0.82 o
  -3   8   7       30.29       22.72      1.07 o
  -2   8   7       76.00       62.96      1.82 o
  -1   8   7      124.56      119.50      7.72 o
   0   8   7       23.04       24.01      0.90 o
   1   8   7      236.29      260.73      4.71 o
   2   8   7       43.71       43.37      2.19 o
   3   8   7      823.10      842.81      8.40 o
   4   8   7       83.67       79.91      3.02 o
   5   8   7       51.41       36.53      1.49 o
   6   8   7       12.75       21.76      1.77 o
   7   8   7     1302.01     1219.37     10.60 o
   8   8   7      122.46      103.43      4.19 o
   9   8   7     1506.39     1439.20     33.11 o
  10   8   7      264.11      233.33      3.36 o
  11   8   7      158.67      144.65      2.18 o
  12   8   7       57.26       61.31      2.07 o
  13   8   7       44.80       43.81      1.03 o
  -6   9   7       48.28       62.03      1.04 o
  -5   9   7       54.54       54.27      1.50 o
  -4   9   7       52.71       51.40      1.33 o
  -3   9   7       79.92       63.29      2.76 o
  -2   9   7        5.00        6.99      1.17 o
  -1   9   7        3.85        3.07      0.68 o
   0   9   7     1160.86     1135.39     32.22 o
   1   9   7        7.88       15.37      1.28 o
   2   9   7       24.49       40.29      4.47 o
   3   9   7       17.09       17.25      0.84 o
   4   9   7        4.52        7.14      0.73 o
   5   9   7       62.09       59.38      1.33 o
   6   9   7       65.77       66.15      1.59 o
   7   9   7      169.74      158.65      5.24 o
   8   9   7      750.17      663.32     11.83 o
   9   9   7      612.53      598.79      4.75 o
  10   9   7       39.31       39.03      1.44 o
  11   9   7      162.26      163.30      5.98 o
  12   9   7      289.99      282.70      2.59 o
  13   9   7        2.21        1.72      0.61 o
  -5  10   7       66.04       78.07      0.86 o
  -4  10   7        0.03        0.44      0.92 o
  -3  10   7       62.82       46.94      2.63 o
  -2  10   7      159.00      134.67      2.04 o
  -1  10   7       20.71       18.68      1.36 o
   0  10   7      481.14      463.64     23.78 o
   1  10   7       23.75       26.68      1.00 o
   2  10   7        6.41        7.13      0.78 o
   3  10   7       23.61       26.99      3.81 o
   4  10   7       30.48       29.62      1.55 o
   5  10   7      166.63      163.05      3.65 o
   6  10   7       33.73       38.49      1.29 o
   7  10   7       14.38       17.84      0.88 o
   8  10   7      199.40      193.31      2.18 o
   9  10   7      339.89      326.27      2.60 o
  10  10   7       13.03       10.79      0.76 o
  11  10   7       96.17      101.45      1.83 o
  12  10   7        5.56        5.17      0.70 o
  13  10   7      175.89      175.23      2.48 o
  -4  11   7       86.99      107.28      1.68 o
  -3  11   7       50.04       45.71      1.01 o
  -2  11   7      320.10      285.74      3.30 o
  -1  11   7       10.94       10.69      1.20 o
   0  11   7       36.69       30.40      1.59 o
   1  11   7        3.23        2.74      1.05 o
   2  11   7      103.64      105.83      1.60 o
   3  11   7      418.94      464.26      4.91 o
   4  11   7      459.25      455.17     20.73 o
   5  11   7       24.76       12.78      0.91 o
   6  11   7        7.64       10.59      1.15 o
   7  11   7      340.73      282.39      8.61 o
   8  11   7       80.39       69.62      3.93 o
   9  11   7       22.01       18.38      0.81 o
  10  11   7      151.21      144.70      2.13 o
  11  11   7       12.25       15.29      1.08 o
  12  11   7       67.37       62.22      1.82 o
  13  11   7       30.37       46.23      1.23 o
  -3  12   7       67.02       79.77      1.26 o
  -2  12   7        6.00        9.95      0.73 o
  -1  12   7       15.52       17.80      0.73 o
   0  12   7       45.37       50.75      1.25 o
   1  12   7      198.01      195.21      2.09 o
   2  12   7        0.52        0.90      0.67 o
   3  12   7      201.36      193.49      8.28 o
   4  12   7      222.21      205.18      7.58 o
   5  12   7      221.19      183.40      2.97 o
   6  12   7        9.79        6.57      0.67 o
   7  12   7      217.64      203.36      6.91 o
   8  12   7       32.08       28.44      2.62 o
   9  12   7       56.99       58.00      2.16 o
  10  12   7        0.47        2.12      0.45 o
  11  12   7        7.84        9.63      1.03 o
  12  12   7       12.42       11.64      0.88 o
  -2  13   7        7.60       15.65      0.66 o
  -1  13   7       76.05       82.03      1.14 o
   0  13   7      448.47      432.88      3.05 o
   1  13   7       98.11      105.44      1.18 o
   2  13   7        1.26        0.64      0.56 o
   3  13   7        0.02        1.68      0.69 o
   4  13   7        0.12        1.75      0.68 o
   5  13   7        3.25        3.71      1.17 o
   6  13   7        6.84        6.77      0.81 o
   7  13   7       17.91       16.79      3.02 o
   8  13   7      112.43      105.43      2.86 o
   9  13   7       20.71       17.97      1.08 o
  10  13   7        3.73        2.25      0.54 o
  11  13   7       95.07      107.21      1.50 o
   0  14   7       41.57       46.65      1.07 o
   1  14   7        1.41        2.11      0.37 o
   2  14   7      122.93      128.82      2.67 o
   3  14   7        3.62        5.29      0.91 o
   4  14   7       50.34       52.34      1.66 o
   5  14   7        0.34        0.98      0.94 o
   6  14   7       19.84       17.67      1.20 o
   7  14   7       17.19       16.76      1.15 o
   8  14   7        4.98        7.06      0.89 o
   9  14   7        8.15        8.46      0.72 o
   3  15   7        3.59        4.40      0.44 o
   4  15   7       38.88       45.39      1.16 o
   5  15   7       21.12       20.74      0.97 o
   6  15   7       91.27       86.66      1.61 o
   7  15   7       14.93       16.79      0.87 o
   8  15   7        0.00        1.55      0.54 o
  -4 -10   8       31.22       35.82      1.04 o
  -3 -10   8      135.29      145.41      1.81 o
  -2 -10   8       12.46       17.78      0.88 o
  -1 -10   8       20.18       21.32      0.83 o
   0 -10   8        0.94        1.55      0.48 o
  -6  -9   8      176.10      170.23      1.90 o
  -5  -9   8      185.74      180.70      2.32 o
  -4  -9   8        0.27        1.41      0.94 o
  -3  -9   8       28.41       39.13      1.47 o
  -2  -9   8      141.80      144.39      2.26 o
  -1  -9   8       29.29       32.81      1.27 o
   0  -9   8       98.78       93.05      1.66 o
   1  -9   8        1.17        1.55      0.65 o
   2  -9   8        6.53        3.32      0.49 o
  -7  -8   8       18.32       17.15      0.97 o
  -6  -8   8        0.16        3.05      0.57 o
  -5  -8   8       10.99       20.44      0.76 o
  -4  -8   8      251.74      252.48      3.31 o
  -3  -8   8       26.91       19.62      1.45 o
  -2  -8   8      103.20      116.57      2.38 o
  -1  -8   8        4.40        6.30      1.13 o
   0  -8   8       28.37       18.75      1.22 o
   1  -8   8       36.57       33.96      1.01 o
   2  -8   8        0.04        0.38      0.59 o
   3  -8   8      189.96      195.80      1.54 o
   4  -8   8        0.39       -0.41      0.82 o
   5  -8   8       20.25       26.38      0.94 o
  -8  -7   8        1.61        4.29      0.94 o
  -7  -7   8        0.98       -0.07      0.54 o
  -6  -7   8       64.08       64.47      1.01 o
  -5  -7   8      392.57      372.75      2.66 o
  -4  -7   8       19.02       19.07      1.48 o
  -3  -7   8        1.06        1.28      1.26 o
  -2  -7   8     1156.90     1075.93      6.90 o
  -1  -7   8        0.00       -0.58      1.11 o
   0  -7   8       17.19        9.73      0.93 o
   1  -7   8      170.09      146.72      3.41 o
   2  -7   8        7.12        5.64      0.73 o
   3  -7   8       47.88       39.45      1.80 o
   4  -7   8       22.52       24.84      1.51 o
   5  -7   8      122.18      103.59      2.08 o
   6  -7   8       68.11       57.47      1.41 o
  -9  -6   8       33.05       37.40      1.29 o
  -8  -6   8        2.84        4.34      1.10 o
  -7  -6   8       96.27      102.48      1.65 o
  -6  -6   8        0.09        0.97      0.58 o
  -5  -6   8       54.71       54.77      1.24 o
  -4  -6   8      566.47      570.08     28.82 o
  -3  -6   8        8.97        9.32      1.33 o
  -2  -6   8      273.76      296.63      3.83 o
  -1  -6   8      442.10      441.07      4.50 o
   0  -6   8      128.20      122.36      3.57 o
   1  -6   8       83.18      103.89      2.57 o
   2  -6   8      506.54      458.73      4.42 o
   3  -6   8       15.24        9.97      1.48 o
   4  -6   8        8.30       10.60      1.44 o
   5  -6   8      958.44      946.13      6.37 o
   6  -6   8      323.21      329.38      3.54 o
   7  -6   8       11.84       15.98      1.07 o
  -9  -5   8        6.87        6.87      0.74 o
  -8  -5   8       71.64       71.11      3.06 o
  -7  -5   8        2.69        2.70      0.68 o
  -6  -5   8      918.59      871.70      9.71 o
  -5  -5   8       76.09       71.30      2.20 o
  -4  -5   8      101.03       94.93      1.48 o
  -3  -5   8      626.86      608.87     23.58 o
  -2  -5   8      642.32      628.57      5.33 o
  -1  -5   8     3822.50     3535.52     12.15 o
   0  -5   8       53.78       70.52      1.48 o
   1  -5   8       84.92       98.09      1.67 o
   2  -5   8      117.95      105.17      1.90 o
   3  -5   8       89.24      109.77      3.77 o
   4  -5   8       26.81       27.63      1.22 o
   5  -5   8       64.64       77.77      1.29 o
   6  -5   8      134.25      146.13      5.17 o
   7  -5   8       20.05       19.19      0.87 o
   8  -5   8       41.39       35.79      1.25 o
 -10  -4   8        7.91        6.86      0.73 o
  -9  -4   8        7.63        8.23      0.70 o
  -8  -4   8       23.39       24.57      2.50 o
  -7  -4   8      125.00      114.85      1.27 o
  -6  -4   8      657.27      628.71     12.25 o
  -5  -4   8       71.12       62.31      3.43 o
  -4  -4   8      193.07      200.13      3.08 o
  -3  -4   8     1339.62     1265.28     18.08 o
  -2  -4   8      632.50      581.61      4.92 o
  -1  -4   8      434.29      372.19      4.64 o
   0  -4   8      108.76      119.66      4.56 o
   1  -4   8       20.59       15.66      0.88 o
   2  -4   8      233.56      208.60      1.84 o
   3  -4   8      743.14      715.53      6.96 o
   4  -4   8      216.00      213.64      3.06 o
   5  -4   8      802.62      822.69     10.58 o
   6  -4   8        0.79        1.77      0.91 o
   7  -4   8      229.72      211.59      2.25 o
   8  -4   8       60.16       54.32      1.19 o
   9  -4   8        0.00        1.20      0.53 o
 -10  -3   8      378.78      391.29      3.26 o
  -9  -3   8       13.73       15.58      0.82 o
  -8  -3   8       95.16       98.31      2.87 o
  -7  -3   8      142.39      142.74      1.73 o
  -6  -3   8       17.85       20.69      0.81 o
  -5  -3   8      157.27      143.40      3.60 o
  -4  -3   8      302.01      270.71      7.69 o
  -3  -3   8      434.92      406.81      9.84 o
  -2  -3   8       81.48       80.81      1.43 o
  -1  -3   8      293.20      289.32      7.08 o
   0  -3   8       92.52      103.31      2.43 o
   1  -3   8        8.89       20.79      1.01 o
   2  -3   8      350.61      354.47      6.85 o
   3  -3   8       70.83       72.13      3.26 o
   4  -3   8      119.36      128.71      1.99 o
   5  -3   8      267.03      248.62      2.64 o
   6  -3   8      359.76      352.05      7.47 o
   7  -3   8       78.92       75.54      1.56 o
   8  -3   8       63.51       71.60      1.41 o
   9  -3   8      106.02      107.00      3.33 o
  10  -3   8      112.56      119.09      1.82 o
 -10  -2   8      293.17      282.88      2.97 o
  -9  -2   8      108.82      105.97      1.50 o
  -8  -2   8      219.23      207.21      2.25 o
  -7  -2   8        2.77        1.61      0.81 o
  -6  -2   8      104.43      107.73      6.67 o
  -5  -2   8       67.35       55.96      2.94 o
  -4  -2   8      211.56      214.12      8.70 o
  -3  -2   8       28.36       34.67      1.33 o
  -2  -2   8       45.16       55.50      2.75 o
  -1  -2   8       19.59       27.90      1.60 o
   0  -2   8       36.84       34.53      1.20 o
   1  -2   8      655.62      624.96      4.76 o
   2  -2   8     2063.38     1988.47     13.50 o
   3  -2   8       13.39       37.63      2.78 o
   4  -2   8      138.68      165.22      2.12 o
   5  -2   8      452.56      436.96      8.73 o
   6  -2   8       89.18       90.81      1.65 o
   7  -2   8      197.28      204.76      2.31 o
   8  -2   8       66.50       69.56      1.45 o
   9  -2   8      266.99      274.08     10.18 o
  10  -2   8       17.86       19.11      1.22 o
  11  -2   8      214.55      233.58      2.30 o
 -10  -1   8      123.69      123.58      2.07 o
  -9  -1   8        3.00        3.56      0.67 o
  -8  -1   8      185.85      190.57      2.16 o
  -7  -1   8      536.61      510.18      8.60 o
  -6  -1   8      125.98      135.44      1.78 o
  -5  -1   8       26.32       27.38      3.10 o
  -4  -1   8       50.38       46.57      0.99 o
  -3  -1   8      211.61      193.37      4.92 o
  -2  -1   8      348.36      345.49      4.35 o
  -1  -1   8     1788.33     1784.15      9.74 o
   0  -1   8       93.09       87.03      2.26 o
   1  -1   8      757.82      804.76     14.54 o
   2  -1   8        2.78        2.23      1.23 o
   3  -1   8     1052.24      986.06     37.09 o
   4  -1   8        2.54       11.41      1.82 o
   5  -1   8      672.43      663.92      2.86 o
   6  -1   8       23.94       30.33      0.81 o
   7  -1   8      385.88      387.45      2.99 o
   8  -1   8       26.22       24.69      1.04 o
   9  -1   8       12.03       12.32      0.88 o
  10  -1   8        9.27        7.43      1.18 o
  11  -1   8       20.60       25.99      1.27 o
 -10   0   8      301.47      338.12      3.21 o
  -9   0   8      101.86      103.17      2.37 o
  -8   0   8      305.13      324.41     24.52 o
  -7   0   8      221.26      244.71      8.29 o
  -6   0   8      275.99      269.90      8.41 o
  -5   0   8      129.33      131.51      3.69 o
  -4   0   8       24.40       37.41      1.29 o
  -3   0   8      156.53      144.46      4.07 o
  -2   0   8      151.23      198.78      3.22 o
  -1   0   8      551.54      581.95      6.15 o
   0   0   8      978.04     1039.64     30.50 o
   1   0   8      958.23     1210.11     32.86 o
   2   0   8        0.82        9.00      0.89 o
   3   0   8      345.52      349.60     20.17 o
   4   0   8       72.86       63.29      2.93 o
   5   0   8       91.63      100.53      2.34 o
   6   0   8      705.87      783.42      3.04 o
   7   0   8      390.56      366.85      2.77 o
   8   0   8      524.13      508.14     18.68 o
   9   0   8       46.81       43.60      1.09 o
  10   0   8        6.23        6.46      0.69 o
  11   0   8       79.72       85.43      4.99 o
  12   0   8        2.29        2.54      0.81 o
 -10   1   8      119.86      132.23      1.98 o
  -9   1   8       33.04       35.64      1.61 o
  -8   1   8       38.93       41.95      1.90 o
  -7   1   8      148.93      148.04      3.12 o
  -6   1   8      876.54      834.31     35.66 o
  -5   1   8       17.48       18.75      2.17 o
  -4   1   8       44.67       40.99      1.04 o
  -3   1   8      240.68      243.11      3.36 o
  -2   1   8       73.43       54.18      2.15 o
  -1   1   8     2629.75     2704.74     25.70 o
   0   1   8       78.77       75.92     12.44 o
   1   1   8      785.86      800.17      6.26 o
   2   1   8       39.73       53.76      2.60 o
   3   1   8      137.22      169.14      2.39 o
   4   1   8       53.67       70.90      1.64 o
   5   1   8     1095.57     1219.15     50.51 o
   6   1   8      142.93      174.23      3.68 o
   7   1   8     1384.72     1478.18      4.91 o
   8   1   8      547.01      540.48     15.00 o
   9   1   8       30.16       28.94      2.83 o
  10   1   8       23.08       19.93      0.88 o
  11   1   8       46.76       52.74      2.80 o
  12   1   8        4.24        4.26      0.55 o
 -10   2   8        1.58        4.45      0.68 o
  -9   2   8       55.81       64.96      1.85 o
  -8   2   8      149.52      151.03      2.96 o
  -7   2   8       34.28       30.30      1.74 o
  -6   2   8      508.94      461.14     25.20 o
  -5   2   8      187.27      179.46     17.65 o
  -4   2   8      208.40      248.94      2.87 o
  -3   2   8     1122.53     1124.49     12.15 o
  -2   2   8     1296.36     1320.06      8.28 o
  -1   2   8       51.23       53.00      1.72 o
   0   2   8      288.37      367.60      3.86 o
   1   2   8     1332.15     1492.78     11.90 o
   2   2   8     1213.25     1289.85     11.04 o
   3   2   8     1502.32     1475.77     22.13 o
   4   2   8      814.79      904.30     15.44 o
   5   2   8     1046.12     1030.15     34.01 o
   6   2   8       66.30       66.50      1.74 o
   7   2   8      200.07      209.17      2.18 o
   8   2   8      102.29       99.53      2.39 o
   9   2   8      148.32      144.98      1.84 o
  10   2   8      338.85      353.80     12.10 o
  11   2   8      304.93      283.20      9.78 o
  12   2   8        6.43        9.67      0.65 o
  13   2   8       48.13       49.48      0.83 o
  -9   3   8        5.08        7.89      0.81 o
  -8   3   8        0.00        0.45      0.93 o
  -7   3   8      217.88      206.45      3.52 o
  -6   3   8       60.24       56.45      6.32 o
  -5   3   8      162.20      131.07      4.26 o
  -4   3   8        1.56       88.72      1.82 o
  -3   3   8      440.57      439.43      6.65 o
  -2   3   8      328.61      341.56      3.81 o
  -1   3   8        4.67        2.99      0.62 o
   0   3   8      110.16      128.45      1.97 o
   1   3   8      539.35      575.79      4.50 o
   2   3   8      110.35      107.42      2.40 o
   3   3   8     2343.42     2317.89     14.64 o
   4   3   8       58.96       57.59      1.42 o
   5   3   8       18.97       22.49      2.38 o
   6   3   8        8.46       31.10      8.43 o
   7   3   8        4.72        3.56      2.40 o
   8   3   8       11.20       11.35      0.74 o
   9   3   8      250.83      231.83      2.24 o
  10   3   8       17.30       16.72      0.87 o
  11   3   8       19.13       14.07      1.09 o
  12   3   8      116.95      103.42      2.25 o
  13   3   8        9.36       10.08      0.53 o
  -9   4   8        2.92        3.29      0.50 o
  -8   4   8      175.52      167.64      2.68 o
  -7   4   8        8.77        3.65      1.19 o
  -6   4   8       65.81       40.75      1.91 o
  -5   4   8       95.06       93.89      1.42 o
  -4   4   8      137.01      129.77      1.61 o
  -3   4   8      933.87      938.99     25.21 o
  -2   4   8       14.98       22.42      0.95 o
  -1   4   8        2.97       11.42      0.73 o
   0   4   8        2.93        2.94      0.75 o
   1   4   8      984.17     1041.98      7.10 o
   2   4   8      596.90      644.26      6.98 o
   3   4   8        0.61        4.59      1.51 o
   4   4   8      127.48      127.38      2.35 o
   5   4   8      103.42      137.14      1.99 o
   6   4   8      137.27      144.44      6.48 o
   7   4   8        5.77       11.18      5.84 o
   8   4   8      486.69      486.93     16.97 o
   9   4   8      623.68      586.13     10.74 o
  10   4   8       79.32       60.70      2.41 o
  11   4   8      247.30      232.84      2.17 o
  12   4   8       43.13       29.38      1.28 o
  13   4   8        4.17        4.15      0.50 o
  -9   5   8        1.25        0.45      0.54 o
  -8   5   8       22.42       19.86      1.27 o
  -7   5   8       69.49       58.22      1.91 o
  -6   5   8       84.58       70.17      6.79 o
  -5   5   8      129.53      180.05     12.50 o
  -4   5   8        7.15       10.50      0.75 o
  -3   5   8       62.84       63.42      1.08 o
  -2   5   8      660.88      850.71     66.76 o
  -1   5   8     1640.60     1768.65     20.49 o
   0   5   8      388.68      423.68     13.68 o
   1   5   8      777.86      769.48     17.16 o
   2   5   8     2396.84     2520.19     23.00 o
   3   5   8      222.81      256.35      4.00 o
   4   5   8     2535.48     2718.21    171.61 o
   5   5   8      381.43      453.08      4.10 o
   6   5   8        2.29        2.41      1.13 o
   7   5   8      110.22       81.65      1.55 o
   8   5   8        5.39        5.36      0.93 o
   9   5   8      300.82      299.40      3.81 o
  10   5   8        6.66        3.09      0.65 o
  11   5   8       59.76       74.61      1.90 o
  12   5   8       41.88       38.31      0.94 o
  13   5   8        3.47        3.67      0.54 o
  14   5   8       32.47       33.92      0.87 o
  -8   6   8       22.59       22.72      0.71 o
  -7   6   8       44.08       37.36      1.47 o
  -6   6   8       20.93       22.92      2.76 o
  -5   6   8       26.27       18.10      5.04 o
  -4   6   8        1.30        0.58      0.81 o
  -3   6   8      185.54      185.87      1.93 o
  -2   6   8      199.03      207.36      2.33 o
  -1   6   8        2.12        4.78      2.33 o
   0   6   8      183.05      208.12     10.19 o
   1   6   8      887.55     1064.65     57.19 o
   2   6   8        1.16        2.39      1.33 o
   3   6   8        1.57        9.65      0.97 o
   4   6   8      288.39      321.07      3.09 o
   5   6   8      236.88      281.48      6.55 o
   6   6   8        5.56       11.78      1.24 o
   7   6   8      224.96      227.30      3.14 o
   8   6   8      464.62      458.77      4.67 o
   9   6   8        6.28        6.71      0.80 o
  10   6   8      261.43      271.61     15.13 o
  11   6   8        2.15        2.39      1.03 o
  12   6   8        9.97        9.23      0.85 o
  13   6   8       15.35       10.47      0.67 o
  14   6   8       16.27       20.22      0.77 o
  -8   7   8        5.48        4.26      0.60 o
  -7   7   8        6.57        7.93      0.86 o
  -6   7   8       46.08       39.49      0.98 o
  -5   7   8      117.10      109.88      1.79 o
  -4   7   8      346.28      341.20     11.94 o
  -3   7   8       62.35       38.21      1.88 o
  -2   7   8       30.72       23.74      1.08 o
  -1   7   8     2002.89     2040.71     29.78 o
   0   7   8       49.63       39.48      1.30 o
   1   7   8        0.19        2.74      1.42 o
   2   7   8      186.21      210.13      7.84 o
   3   7   8      164.10      177.69      2.85 o
   4   7   8      447.09      478.07      8.94 o
   5   7   8      688.77      734.29     27.40 o
   6   7   8       19.97       27.92      2.84 o
   7   7   8      193.08      155.96      1.95 o
   8   7   8     1308.79     1175.21     30.07 o
   9   7   8       53.41       47.82      1.35 o
  10   7   8      196.80      163.47     12.09 o
  11   7   8      168.76      146.72      2.79 o
  12   7   8       80.54       86.48      3.11 o
  13   7   8       39.73       42.34      1.00 o
  14   7   8        3.56        4.73      0.56 o
  -7   8   8       18.88       18.68      0.48 o
  -6   8   8        0.13        0.83      0.53 o
  -5   8   8      129.02      119.29      2.12 o
  -4   8   8      413.82      380.88     15.85 o
  -3   8   8       88.78       80.18      1.67 o
  -2   8   8      387.87      401.40      3.36 o
  -1   8   8        2.01        4.26      1.06 o
   0   8   8      551.32      572.32     14.43 o
   1   8   8      583.89      584.63      5.11 o
   2   8   8       10.09       10.12      0.87 o
   3   8   8       18.34       17.39      2.39 o
   4   8   8       22.16       22.79      2.25 o
   5   8   8       93.37       90.42      1.15 o
   6   8   8       25.79       32.67      0.88 o
   7   8   8       57.68       54.68      3.86 o
   8   8   8        5.30        4.57      0.86 o
   9   8   8      824.98      729.47     12.83 o
  10   8   8      369.47      353.41      4.51 o
  11   8   8       18.11       22.53      1.05 o
  12   8   8      170.71      172.68      2.09 o
  13   8   8      121.45      145.34      4.09 o
  -6   9   8       11.02        8.84      0.48 o
  -5   9   8       24.21       26.40      1.14 o
  -4   9   8       97.40       80.38      1.90 o
  -3   9   8        1.56        2.40      0.83 o
  -2   9   8      523.90      439.41      5.65 o
  -1   9   8       30.41       36.10      1.05 o
   0   9   8      250.17      258.99      8.53 o
   1   9   8      257.60      280.16      2.48 o
   2   9   8       22.72       22.07      3.13 o
   3   9   8      378.64      407.06     23.44 o
   4   9   8        0.27        0.11      0.68 o
   5   9   8       18.48       15.35      0.89 o
   6   9   8      170.36      150.54      2.60 o
   7   9   8      310.13      286.98      7.04 o
   8   9   8      323.49      274.05      2.91 o
   9   9   8      625.23      568.44      4.14 o
  10   9   8        7.20        5.00      0.75 o
  11   9   8       22.42       18.75      0.84 o
  12   9   8       95.41       91.50      1.56 o
  13   9   8       47.86       42.42      0.94 o
  -5  10   8       15.18       15.32      0.58 o
  -4  10   8       32.96       29.23      1.25 o
  -3  10   8        4.58        8.87      1.17 o
  -2  10   8       91.81       91.69      1.69 o
  -1  10   8      188.57      179.48      2.79 o
   0  10   8       41.43       33.94      1.70 o
   1  10   8       68.49       59.74      1.31 o
   2  10   8        6.06        7.12      0.79 o
   3  10   8       16.88       14.76      1.25 o
   4  10   8       74.22       77.78      1.51 o
   5  10   8        0.04        0.36      0.69 o
   6  10   8      229.13      220.69      2.56 o
   7  10   8      323.70      336.11      6.61 o
   8  10   8       44.85       45.37      1.76 o
   9  10   8      755.17      704.67      6.54 o
  10  10   8       77.80       70.87      1.31 o
  11  10   8        1.80        3.41      0.90 o
  12  10   8       32.62       34.33      1.26 o
  13  10   8       31.73       28.08      1.21 o
  -4  11   8        3.74        3.86      0.45 o
  -3  11   8      106.69      113.98      4.53 o
  -2  11   8       43.46       36.38      1.48 o
  -1  11   8        5.72        4.76      0.91 o
   0  11   8      567.72      511.48      4.54 o
   1  11   8       40.82       41.15      2.31 o
   2  11   8      278.25      269.65     10.32 o
   3  11   8       95.50       80.66      2.23 o
   4  11   8      523.03      470.70     25.81 o
   5  11   8      624.80      644.95      4.15 o
   6  11   8      408.90      453.99      4.97 o
   7  11   8      157.20      136.42      1.65 o
   8  11   8      118.05      138.13      1.98 o
   9  11   8        1.50        2.28      0.87 o
  10  11   8      362.53      362.13      6.88 o
  11  11   8      340.95      347.45      7.54 o
  12  11   8       16.71       21.29      0.77 o
  13  11   8      155.50      190.21      2.16 o
  -3  12   8        0.17        0.94      0.48 o
  -2  12   8        0.64        4.46      0.61 o
  -1  12   8        3.68        4.77      0.67 o
   0  12   8       51.60       53.88      3.02 o
   1  12   8        2.65        4.29      0.72 o
   2  12   8      464.62      473.00     21.26 o
   3  12   8      133.72      129.00      2.69 o
   4  12   8        0.23        0.60      0.57 o
   5  12   8     1180.64     1022.98      8.29 o
   6  12   8      830.43      781.04      5.30 o
   7  12   8        4.17        4.77      0.79 o
   8  12   8       22.74       21.40      0.95 o
   9  12   8      243.20      231.35      7.09 o
  10  12   8       12.58       15.06      0.91 o
  11  12   8       46.68       55.79      1.55 o
  12  12   8       30.23       34.99      1.15 o
  -2  13   8      231.06      251.55      2.02 o
  -1  13   8      351.43      346.59      3.59 o
   0  13   8       38.51       38.13      0.91 o
   1  13   8        5.61        7.99      0.83 o
   2  13   8       20.79       28.27      0.87 o
   3  13   8      110.30       89.28      2.24 o
   4  13   8        9.92        7.28      1.22 o
   5  13   8        4.60        3.50      1.15 o
   6  13   8      144.95      145.74      3.06 o
   7  13   8       46.73       48.80      1.20 o
   8  13   8       14.21       14.43      0.79 o
   9  13   8       90.93       93.58      3.76 o
  10  13   8      157.66      174.04      2.63 o
   1  14   8      148.08      192.06      5.68 o
   2  14   8        0.00        0.45      0.47 o
   3  14   8       13.31       10.94      0.99 o
   4  14   8        9.77       10.73      1.02 o
   5  14   8       28.58       22.81      1.29 o
   6  14   8        2.95        3.69      0.96 o
   7  14   8        6.60        8.24      0.93 o
   8  14   8        6.40        6.67      0.82 o
   9  14   8       32.70       33.04      0.94 o
   3  15   8        0.28        1.60      0.54 o
   4  15   8       53.48       56.35      1.23 o
   5  15   8        3.85        2.61      0.70 o
   6  15   8       72.42       85.97      1.56 o
   7  15   8       52.23       60.13      1.28 o
   8  15   8       24.92       22.96      0.78 o
  -5  -9   9      631.96      715.10      3.46 o
  -4  -9   9      129.73      169.26      2.00 o
  -3  -9   9       38.33       35.56      1.17 o
  -2  -9   9        1.37        2.05      0.72 o
  -1  -9   9       31.20       47.50      1.16 o
   0  -9   9       25.47       22.08      0.82 o
   1  -9   9      100.03      115.48      1.25 o
  -6  -8   9      135.89      130.10      1.71 o
  -5  -8   9       63.54       55.66      1.47 o
  -4  -8   9        0.77        0.48      0.94 o
  -3  -8   9       70.97       59.86      1.69 o
  -2  -8   9       63.32       66.46      1.74 o
  -1  -8   9      178.01      201.96      2.58 o
   0  -8   9      134.88      135.99      2.04 o
   1  -8   9      444.77      451.40      3.14 o
   2  -8   9       59.73       70.22      1.14 o
   3  -8   9       14.20       16.06      0.62 o
  -8  -7   9       29.85       29.22      1.04 o
  -7  -7   9       10.08       11.78      0.60 o
  -6  -7   9       85.20       75.70      4.24 o
  -5  -7   9       41.70       41.03      1.77 o
  -4  -7   9       40.70       43.46      1.18 o
  -3  -7   9       11.74        9.49      1.32 o
  -2  -7   9       91.17       88.41      2.15 o
  -1  -7   9      373.47      344.84      3.68 o
   0  -7   9        0.16        0.38      0.96 o
   1  -7   9        7.47        7.09      0.92 o
   2  -7   9        0.07        1.58      2.02 o
   3  -7   9        1.87        0.35      1.10 o
   4  -7   9        3.33        5.27      1.05 o
   5  -7   9      181.40      175.25      2.22 o
  -8  -6   9       38.13       52.10      1.51 o
  -7  -6   9        0.15        0.70      0.58 o
  -6  -6   9       22.92       21.36      0.93 o
  -5  -6   9       27.73       25.06      3.27 o
  -4  -6   9       34.55       39.53      3.21 o
  -3  -6   9        0.35        5.05      1.27 o
  -2  -6   9      283.06      272.03      3.63 o
  -1  -6   9       80.57       89.78      2.19 o
   0  -6   9      184.90      173.58      2.73 o
   1  -6   9        5.60        6.09      1.19 o
   2  -6   9       22.40       27.97      1.57 o
   3  -6   9        1.25        1.53      1.33 o
   4  -6   9        3.55        1.74      0.63 o
   5  -6   9       19.07       18.51      1.38 o
   6  -6   9       13.61       17.13      1.16 o
   7  -6   9        1.85        0.80      0.68 o
  -9  -5   9      176.13      222.81      2.42 o
  -8  -5   9       13.59       16.16      1.23 o
  -7  -5   9       26.49       29.80      1.16 o
  -6  -5   9        4.57        4.09      1.47 o
  -5  -5   9      129.87      129.62      9.13 o
  -4  -5   9       12.37       12.46      0.96 o
  -3  -5   9       20.28       20.44      1.53 o
  -2  -5   9        0.41        5.80      1.35 o
  -1  -5   9      613.04      552.67      4.93 o
   0  -5   9        2.98        3.06      0.89 o
   1  -5   9      771.88      685.98      3.96 o
   2  -5   9       65.10       52.67      1.09 o
   3  -5   9       47.96       65.41      1.71 o
   4  -5   9      284.07      271.90     12.95 o
   5  -5   9        7.21        6.91      0.67 o
   6  -5   9        0.31        2.69      1.86 o
   7  -5   9       33.67       38.88      1.44 o
   8  -5   9       17.55       13.64      0.84 o
  -9  -4   9       82.87       89.84      4.19 o
  -8  -4   9       49.64       49.04      3.82 o
  -7  -4   9       90.38       87.07      4.07 o
  -6  -4   9      183.02      182.47      2.69 o
  -5  -4   9       21.76       20.27      4.03 o
  -4  -4   9      567.14      533.78      9.92 o
  -3  -4   9       78.90       70.81      2.94 o
  -2  -4   9       69.76       69.82      2.06 o
  -1  -4   9        0.02       -0.32      1.11 o
   0  -4   9       60.61       58.15      4.82 o
   1  -4   9      857.58      833.26      4.75 o
   2  -4   9      130.98      158.49      1.84 o
   3  -4   9      304.93      336.00      8.01 o
   4  -4   9      451.07      400.75      5.96 o
   5  -4   9       96.50      101.71      2.00 o
   6  -4   9      288.53      279.47      5.58 o
   7  -4   9        4.40        7.18      1.09 o
   8  -4   9        5.42        6.80      0.93 o
   9  -4   9        1.03        2.37      0.62 o
  -9  -3   9        0.17        1.29      0.87 o
  -8  -3   9      128.97      130.54      7.77 o
  -7  -3   9      138.09      129.54      6.20 o
  -6  -3   9      323.62      345.28      3.62 o
  -5  -3   9      134.47      143.47      5.48 o
  -4  -3   9      692.72      628.83      9.55 o
  -3  -3   9      131.17      112.06      1.73 o
  -2  -3   9      592.99      541.67     24.41 o
  -1  -3   9      306.87      283.92     12.47 o
   0  -3   9        0.01        1.29      0.65 o
   1  -3   9     1688.19     1602.14      5.84 o
   2  -3   9      186.61      175.88      2.31 o
   3  -3   9       26.25       24.36      1.28 o
   4  -3   9       47.27       54.84      1.57 o
   5  -3   9       77.17       87.90      2.30 o
   6  -3   9      155.85      162.98      2.77 o
   7  -3   9       26.87       29.30      1.15 o
   8  -3   9      206.71      210.62      3.91 o
   9  -3   9        3.18        3.82      0.63 o
 -10  -2   9       14.12       15.87      0.75 o
  -9  -2   9      231.61      245.84      7.80 o
  -8  -2   9       42.39       57.17      1.77 o
  -7  -2   9       15.23       21.67      0.76 o
  -6  -2   9     1004.62      993.58     66.91 o
  -5  -2   9       34.60       32.76      1.46 o
  -4  -2   9     1024.88      931.79      8.65 o
  -3  -2   9       79.42       68.09      1.18 o
  -2  -2   9      211.10      229.42      7.20 o
  -1  -2   9      905.86      848.96      4.25 o
   0  -2   9       76.01       76.52      1.17 o
   1  -2   9      560.83      535.27      3.96 o
   2  -2   9     1367.25     1344.73     23.25 o
   3  -2   9      932.58      784.15     19.40 o
   4  -2   9      158.38      147.86      2.16 o
   5  -2   9     2532.65     2468.92     11.34 o
   6  -2   9      417.41      399.37      3.91 o
   7  -2   9      469.85      451.56      3.35 o
   8  -2   9       28.66       30.80      1.12 o
   9  -2   9        3.19        5.05      0.74 o
  10  -2   9        0.01       -0.37      0.90 o
 -10  -1   9      116.37      127.08      1.71 o
  -9  -1   9       47.32       61.97      1.74 o
  -8  -1   9       76.71       58.05      1.26 o
  -7  -1   9     1789.24     1784.52     25.36 o
  -6  -1   9       12.80       18.16      0.99 o
  -5  -1   9        5.30        8.41      0.78 o
  -4  -1   9      524.00      500.47      4.33 o
  -3  -1   9       14.19       21.03      1.16 o
  -2  -1   9     1570.91     1550.42     92.37 o
  -1  -1   9       80.62       73.52      2.32 o
   0  -1   9      357.80      364.97     12.17 o
   1  -1   9       41.17       42.58      1.64 o
   2  -1   9      111.41      104.80      2.61 o
   3  -1   9     1228.50     1183.92      5.77 o
   4  -1   9      612.39      599.86     13.38 o
   5  -1   9      118.05      110.20      3.50 o
   6  -1   9     1266.94     1191.89      4.87 o
   7  -1   9       83.87       85.16      2.11 o
   8  -1   9      199.43      192.65      4.43 o
   9  -1   9       35.03       32.52      1.04 o
  10  -1   9        6.32        7.33      1.15 o
  11  -1   9       80.83       81.48      1.63 o
 -10   0   9       23.66       27.90      0.95 o
  -9   0   9      319.22      330.55      3.56 o
  -8   0   9       22.44       26.53      0.93 o
  -7   0   9       78.76       70.61      5.12 o
  -6   0   9       22.95       30.63      1.09 o
  -5   0   9        3.61        4.53      0.90 o
  -4   0   9      213.69      206.31     16.88 o
  -3   0   9      246.73      231.77      2.89 o
  -2   0   9        0.80        6.00      1.15 o
  -1   0   9      231.09      240.33      3.83 o
   0   0   9      251.20      291.29      9.22 o
   1   0   9      832.34      879.08      7.30 o
   2   0   9       96.05      101.69      4.92 o
   3   0   9      221.90      198.95      3.99 o
   4   0   9       34.31       31.16      1.69 o
   5   0   9       20.57       18.63      1.07 o
   6   0   9     1741.56     1603.57      4.60 o
   7   0   9        2.51        1.51      0.57 o
   8   0   9        0.18        1.48      1.76 o
   9   0   9       10.09       11.01      1.40 o
  10   0   9        4.72        5.64      1.20 o
  11   0   9        0.41        0.68      0.95 o
  12   0   9       20.24       22.32      0.94 o
 -10   1   9       15.28       18.78      0.78 o
  -9   1   9       21.67       22.73      1.27 o
  -8   1   9       96.21      104.68      2.51 o
  -7   1   9       69.94       74.75      2.38 o
  -6   1   9        2.55        4.13      0.72 o
  -5   1   9       97.34       88.01      1.54 o
  -4   1   9       82.79       74.34      2.02 o
  -3   1   9        0.28        1.66      0.76 o
  -2   1   9       16.85       16.25      1.17 o
  -1   1   9      310.87      310.85      4.23 o
   0   1   9     2028.33     2100.34     34.29 o
   1   1   9     1233.09     1407.41      9.06 o
   2   1   9       15.28       32.68      2.38 o
   3   1   9      268.58      293.33     10.92 o
   4   1   9       66.00       69.26      2.82 o
   5   1   9      324.04      311.02      4.22 o
   6   1   9      757.86      754.45      5.09 o
   7   1   9       81.15       80.30      1.15 o
   8   1   9      247.94      260.98     21.79 o
   9   1   9       58.42       63.25      5.58 o
  10   1   9      105.10      114.87      9.79 o
  11   1   9       12.17       14.80      1.63 o
  12   1   9      166.45      168.75      2.17 o
  -9   2   9       12.57       16.37      1.09 o
  -8   2   9        8.30       13.90      1.33 o
  -7   2   9        8.83       12.53      1.42 o
  -6   2   9        0.58        1.59      0.70 o
  -5   2   9      143.53      139.64      2.65 o
  -4   2   9      891.71      831.11     14.29 o
  -3   2   9      169.83      188.48      2.60 o
  -2   2   9      312.60      340.58      8.31 o
  -1   2   9       89.25      107.31      2.57 o
   0   2   9      897.41     1024.71     13.93 o
   1   2   9        2.94        6.22      1.32 o
   2   2   9       70.58       83.18      2.40 o
   3   2   9      247.92      253.89      3.02 o
   4   2   9       31.33       29.33      1.33 o
   5   2   9      184.23      185.24      5.47 o
   6   2   9      916.88      936.05      4.19 o
   7   2   9     1043.67     1069.98      4.61 o
   8   2   9     1458.13     1382.29     18.04 o
   9   2   9      211.04      228.71      6.67 o
  10   2   9       51.77       46.15      2.32 o
  11   2   9        0.97        1.89      0.62 o
  12   2   9       32.58       38.10      2.09 o
  -9   3   9        2.53        2.82      0.78 o
  -8   3   9       29.88       33.75      1.55 o
  -7   3   9      403.63      392.98      4.66 o
  -6   3   9        3.55        2.15      1.39 o
  -5   3   9       27.16       31.19      3.45 o
  -4   3   9       57.70       74.60      1.84 o
  -3   3   9      552.51      505.60      4.11 o
  -2   3   9      229.68      226.01      7.13 o
  -1   3   9        0.59        8.94      1.22 o
   0   3   9        0.08        3.66      1.01 o
   1   3   9      236.17      242.82      2.83 o
   2   3   9      107.38      161.79      5.14 o
   3   3   9      331.72      377.36      6.60 o
   4   3   9     1251.18     1356.87     14.28 o
   5   3   9       25.08       26.68      1.15 o
   6   3   9     1039.12     1103.99     10.87 o
   7   3   9       79.43       93.21      1.43 o
   8   3   9       82.42       89.87      2.48 o
   9   3   9       79.34       94.13      4.36 o
  10   3   9       31.99       28.41      0.96 o
  11   3   9        0.67        1.44      0.61 o
  12   3   9        8.37       11.99      0.67 o
  13   3   9       52.79       58.42      1.55 o
  -9   4   9        6.39       12.77      0.77 o
  -8   4   9       82.32       85.88      3.20 o
  -7   4   9        4.25        2.78      1.17 o
  -6   4   9        0.56        1.50      1.23 o
  -5   4   9        3.75        6.52      0.73 o
  -4   4   9       31.67       30.60      0.99 o
  -3   4   9     1693.61     1661.97      6.29 o
  -2   4   9      393.79      423.65      3.90 o
  -1   4   9      188.14      221.40      2.47 o
   0   4   9      233.16      198.09      3.43 o
   1   4   9      867.32      822.64      6.97 o
   2   4   9        3.84        4.57      3.43 o
   3   4   9      293.16      311.62      8.05 o
   4   4   9        0.54        3.92      0.80 o
   5   4   9      181.48      198.29      2.55 o
   6   4   9       87.27      103.64      5.64 o
   7   4   9       48.97       50.30      0.94 o
   8   4   9        7.79       17.46      7.54 o
   9   4   9      454.89      442.53     12.88 o
  10   4   9        0.00        0.70      0.66 o
  11   4   9      119.45      104.02      1.51 o
  12   4   9       19.27       17.25      0.62 o
  13   4   9       34.35       32.42      0.97 o
  -8   5   9        6.27        4.68      0.57 o
  -7   5   9       21.32       22.53      1.37 o
  -6   5   9      326.92      295.87     26.03 o
  -5   5   9      134.17      139.78      2.36 o
  -4   5   9      571.39      605.40      4.09 o
  -3   5   9      372.86      351.42      4.14 o
  -2   5   9       34.81       32.73      1.06 o
  -1   5   9       82.50      109.41      2.62 o
   0   5   9      271.40      308.34      4.82 o
   1   5   9      247.53      251.17      3.85 o
   2   5   9       51.66       77.67      2.34 o
   3   5   9      385.44      414.07      4.87 o
   4   5   9      162.34      164.53      2.30 o
   5   5   9      181.49      203.80      2.54 o
   6   5   9      167.09      206.07     13.96 o
   7   5   9      159.56      160.25      2.35 o
   8   5   9        9.95       10.85      1.08 o
   9   5   9      162.31      163.11      2.92 o
  10   5   9        0.01        0.25      0.57 o
  11   5   9       20.94       22.96      0.96 o
  12   5   9       97.84       87.50      1.42 o
  13   5   9       77.33       93.83      1.13 o
  -8   6   9        4.53        4.76      0.46 o
  -7   6   9        0.59        0.48      0.83 o
  -6   6   9        3.13        6.11      1.45 o
  -5   6   9       39.75       41.35      1.51 o
  -4   6   9      799.14      731.02     18.76 o
  -3   6   9       18.21       15.39      0.78 o
  -2   6   9        1.74        2.06      0.57 o
  -1   6   9      210.42      212.53      3.81 o
   0   6   9     1545.69     1790.41     38.73 o
   1   6   9       21.64       13.75      4.97 o
   2   6   9       19.26       15.29      1.64 o
   3   6   9      957.51     1120.45      7.85 o
   4   6   9      253.24      280.06      4.14 o
   5   6   9       64.71       85.14      3.55 o
   6   6   9      843.84      791.94      5.80 o
   7   6   9       19.16       20.22      0.88 o
   8   6   9       48.98       54.72      1.83 o
   9   6   9      227.38      212.53      3.40 o
  10   6   9        0.66        1.61      1.86 o
  11   6   9       34.27       27.51      1.51 o
  12   6   9        0.01        0.31      0.68 o
  13   6   9        5.19        5.35      0.57 o
  -7   7   9        5.93        4.31      0.75 o
  -6   7   9        7.33        7.57      0.77 o
  -5   7   9      139.30      149.46      2.02 o
  -4   7   9      212.91      178.14      5.96 o
  -3   7   9       36.01       30.55      1.25 o
  -2   7   9       29.72       27.80      1.13 o
  -1   7   9      164.84      154.64      1.80 o
   0   7   9     1781.69     1788.56     57.98 o
   1   7   9       33.32       28.59      0.87 o
   2   7   9        3.82        9.55      2.89 o
   3   7   9        6.07        6.70      2.44 o
   4   7   9       25.27       37.38      3.00 o
   5   7   9      312.80      244.69      2.76 o
   6   7   9      197.28      209.53      3.41 o
   7   7   9        8.92        7.17      0.72 o
   8   7   9      205.74      190.63      5.23 o
   9   7   9     1030.66     1027.61      5.36 o
  10   7   9      285.39      257.66     19.20 o
  11   7   9        5.34        9.03      0.83 o
  12   7   9      271.18      275.61      2.53 o
  13   7   9       12.33       14.11      0.71 o
  -7   8   9      162.83      189.31      1.92 o
  -6   8   9        2.85        3.01      0.55 o
  -5   8   9        1.52        2.25      0.87 o
  -4   8   9      824.15      860.89      7.92 o
  -3   8   9      147.91      138.40      2.08 o
  -2   8   9      811.38      750.30     18.04 o
  -1   8   9      253.24      276.28      9.48 o
   0   8   9     2911.06     2891.11     35.11 o
   1   8   9      242.90      247.36      3.62 o
   2   8   9       22.99       26.42      9.97 o
   3   8   9      339.62      324.58      3.84 o
   4   8   9      107.94      104.61      3.83 o
   5   8   9      321.05      307.61      9.41 o
   6   8   9      248.58      262.20      2.14 o
   7   8   9      913.71      818.21      4.75 o
   8   8   9      482.56      439.33      4.42 o
   9   8   9      473.55      403.27      3.47 o
  10   8   9        0.04        0.74      0.78 o
  11   8   9       13.16        9.95      0.73 o
  12   8   9       32.48       41.77      1.17 o
  13   8   9      197.39      219.82      5.35 o
  -6   9   9      124.11      138.00      3.59 o
  -5   9   9       58.31       63.96      1.04 o
  -4   9   9      151.73      135.79      2.24 o
  -3   9   9      150.29      136.20      5.69 o
  -2   9   9      368.83      369.42      5.98 o
  -1   9   9     1974.03     1744.67     19.18 o
   0   9   9        8.54       10.40      0.69 o
   1   9   9      126.63      132.89      1.80 o
   2   9   9       54.46       49.61      3.01 o
   3   9   9      427.26      437.68      2.95 o
   4   9   9       13.93       14.49      0.87 o
   5   9   9      271.57      240.93      4.53 o
   6   9   9       20.12       18.32      1.25 o
   7   9   9       19.65       25.36      1.29 o
   8   9   9        0.16        0.47      0.64 o
   9   9   9       24.70       21.55      1.11 o
  10   9   9       92.25       96.57      2.29 o
  11   9   9       20.99       20.29      1.32 o
  12   9   9       50.41       45.59      2.22 o
  13   9   9        0.53        1.61      0.52 o
  -5  10   9      180.10      209.48      1.62 o
  -4  10   9       25.13       26.05      1.12 o
  -3  10   9       71.90       57.84      1.69 o
  -2  10   9      107.91       89.08      2.10 o
  -1  10   9      172.76      136.23      2.00 o
   0  10   9        8.03        9.63      1.37 o
   1  10   9        0.02        0.61      0.71 o
   2  10   9       70.44       75.44      6.53 o
   3  10   9      142.28      156.42     17.49 o
   4  10   9       65.30       53.32      4.78 o
   5  10   9      226.81      213.91      6.57 o
   6  10   9       72.66       68.40      1.55 o
   7  10   9      488.20      478.27     23.92 o
   8  10   9      615.64      659.04     11.58 o
   9  10   9       19.66       20.61      0.93 o
  10  10   9      227.29      208.97      2.46 o
  11  10   9        1.50        2.45      0.74 o
  12  10   9       59.88       58.24      1.44 o
  13  10   9      261.27      282.95      2.87 o
  -4  11   9        4.93        7.26      0.39 o
  -3  11   9        3.40        1.14      0.83 o
  -2  11   9      106.91       93.83      1.95 o
  -1  11   9       68.67       67.51      1.83 o
   0  11   9      113.16       93.79      1.65 o
   1  11   9       18.55       18.65      2.18 o
   2  11   9       42.68       39.03      2.76 o
   3  11   9        8.59        9.16      1.24 o
   4  11   9      333.51      330.52     33.00 o
   5  11   9      291.04      269.19     16.96 o
   6  11   9       28.78       21.81      1.08 o
   7  11   9       13.70       20.03      0.98 o
   8  11   9        0.91        1.43      0.50 o
   9  11   9      119.27      132.87      2.08 o
  10  11   9        2.24        3.58      0.78 o
  11  11   9      156.78      159.76      1.95 o
  12  11   9       50.09       59.05      2.70 o
  13  11   9        9.44       11.09      0.77 o
  -3  12   9       14.74       22.46      0.82 o
  -2  12   9       33.04       35.56      0.77 o
  -1  12   9      123.69      134.79      2.11 o
   0  12   9        0.12        0.99      0.61 o
   1  12   9       55.03       55.93      5.35 o
   2  12   9      227.11      210.99      2.83 o
   3  12   9       10.84       15.86      1.30 o
   4  12   9       74.36       52.91      1.97 o
   5  12   9        1.68        2.70      0.64 o
   6  12   9      158.00      162.01      2.14 o
   7  12   9      124.57      111.83      1.85 o
   8  12   9      591.79      596.13      3.32 o
   9  12   9      131.61      125.07      2.74 o
  10  12   9      172.93      167.03      6.23 o
  11  12   9      142.36      150.67      2.30 o
  12  12   9       13.67       17.83      0.87 o
  -1  13   9       30.54       28.88      0.52 o
   0  13   9        2.04        4.13      0.45 o
   1  13   9       76.24       81.60      4.55 o
   2  13   9      133.58      149.73      9.78 o
   3  13   9       39.98       34.53      1.57 o
   4  13   9        3.19        3.65      1.12 o
   5  13   9        4.99        4.40      0.68 o
   6  13   9       12.47       13.79      0.69 o
   7  13   9        0.38        1.95      0.64 o
   8  13   9        2.27        6.06      3.00 o
   9  13   9        2.35        4.60      0.52 o
  10  13   9       38.54       42.24      1.47 o
   1  14   9       74.80       76.29      1.33 o
   2  14   9        0.51        1.05      0.69 o
   3  14   9       43.34       40.21      1.35 o
   4  14   9      113.61       98.86      1.99 o
   5  14   9        0.18        0.31      0.87 o
   6  14   9       16.25       11.30      1.03 o
   7  14   9        3.58        2.37      0.78 o
   8  14   9        1.08        1.45      0.67 o
   9  14   9       44.72       52.47      0.98 o
   3  15   9       74.31       80.55      1.22 o
   4  15   9        0.37        0.93      0.55 o
   5  15   9       27.11       28.20      0.98 o
   6  15   9        1.30        2.50      0.67 o
   7  15   9        7.65       12.81      0.74 o
  -5  -8  10        9.47        6.14      0.72 o
  -4  -8  10      300.11      317.07      2.69 o
  -3  -8  10      194.10      205.68      2.31 o
  -2  -8  10      103.26      113.58      1.76 o
  -1  -8  10        1.75        1.42      0.69 o
   0  -8  10        0.15       -0.02      0.60 o
   1  -8  10       91.09      120.14      1.33 o
   2  -8  10        3.31        4.12      0.49 o
  -6  -7  10       23.59       30.45      0.75 o
  -5  -7  10        3.64        2.98      0.97 o
  -4  -7  10       28.20       32.78      2.27 o
  -3  -7  10      442.60      451.15      3.95 o
  -2  -7  10       67.47       74.44      1.80 o
  -1  -7  10       16.96       16.17      1.12 o
   0  -7  10       38.30       36.42      1.28 o
   1  -7  10       72.62       70.76      1.42 o
   2  -7  10        9.92       10.03      0.70 o
   3  -7  10       18.07       19.47      0.80 o
  -7  -6  10      134.95      173.49      2.39 o
  -6  -6  10      123.23      126.79      5.36 o
  -5  -6  10        8.74        9.63      1.22 o
  -4  -6  10       27.01       27.68      1.45 o
  -3  -6  10       87.33       88.62      2.17 o
  -2  -6  10      204.54      205.51      2.99 o
  -1  -6  10        1.93        2.13      1.11 o
   0  -6  10      101.27       90.90      1.95 o
   1  -6  10       59.20       61.55      1.57 o
   2  -6  10        3.13        4.65      0.76 o
   3  -6  10        2.22        1.81      1.24 o
   4  -6  10       98.25       96.97      1.24 o
   5  -6  10        2.56        1.11      0.94 o
  -8  -5  10        3.26        4.91      0.86 o
  -7  -5  10      143.17      171.55      2.26 o
  -6  -5  10       14.96       16.45      1.11 o
  -5  -5  10       55.51       51.14      1.66 o
  -4  -5  10      158.58      149.69      2.67 o
  -3  -5  10        0.92       23.00      1.55 o
  -2  -5  10       92.94       88.61      2.26 o
  -1  -5  10       53.95       69.95      1.95 o
   0  -5  10      183.31      149.50      2.53 o
   1  -5  10      111.23      103.81      2.05 o
   2  -5  10       27.62       27.51      2.04 o
   3  -5  10      173.27      178.98      3.69 o
   4  -5  10       29.57       37.76      1.48 o
   5  -5  10       10.92        6.78      0.90 o
   6  -5  10       17.16       18.80      1.26 o
   7  -5  10        5.06        5.70      0.88 o
  -8  -4  10       57.65       62.60      1.57 o
  -7  -4  10      279.16      303.86      6.31 o
  -6  -4  10       69.68       67.46      1.72 o
  -5  -4  10        5.82        4.81      1.11 o
  -4  -4  10       39.21       29.27      1.59 o
  -3  -4  10     1329.55     1232.38      7.34 o
  -2  -4  10      774.98      729.24      5.62 o
  -1  -4  10      806.63      762.00      5.62 o
   0  -4  10       12.95       10.71      1.16 o
   1  -4  10       44.54       35.54      1.15 o
   2  -4  10      499.88      460.35      6.48 o
   3  -4  10        0.99        0.10      0.97 o
   4  -4  10       63.46       57.49      1.57 o
   5  -4  10       56.85       52.56      1.17 o
   6  -4  10       26.19       26.37      1.08 o
   7  -4  10      121.29      129.23      1.58 o
   8  -4  10        0.10        0.53      0.51 o
  -8  -3  10       46.86       53.78      1.53 o
  -7  -3  10        1.46        1.46      0.67 o
  -6  -3  10       65.85       66.03      1.71 o
  -5  -3  10        0.41        1.31      1.03 o
  -4  -3  10      175.86      147.63      2.69 o
  -3  -3  10      352.82      305.00      3.76 o
  -2  -3  10      369.58      326.93      3.80 o
  -1  -3  10       16.10       14.57      1.14 o
   0  -3  10       86.87       82.37      1.51 o
   1  -3  10      275.95      251.31      4.44 o
   2  -3  10      668.76      618.57      4.51 o
   3  -3  10      173.38      173.46      3.45 o
   4  -3  10      521.71      508.87     13.49 o
   5  -3  10       27.21       30.05      0.91 o
   6  -3  10      402.35      416.37      5.17 o
   7  -3  10      141.00      126.98      2.80 o
   8  -3  10        7.98        5.84      0.72 o
   9  -3  10       32.03       31.48      0.75 o
  -9  -2  10      101.05      122.57      1.56 o
  -8  -2  10       96.37      104.31      2.44 o
  -7  -2  10      139.96      141.09      3.73 o
  -6  -2  10       46.21       45.47      1.57 o
  -5  -2  10      573.79      542.25      4.70 o
  -4  -2  10       62.30       51.56      1.75 o
  -3  -2  10      214.62      205.55      3.07 o
  -2  -2  10       23.61       24.91      2.00 o
  -1  -2  10        0.94        7.51      3.53 o
   0  -2  10      950.40      886.87     12.52 o
   1  -2  10       39.90       41.97      1.27 o
   2  -2  10      202.02      182.54      2.28 o
   3  -2  10      177.27      152.32      5.08 o
   4  -2  10       32.00       24.42      1.25 o
   5  -2  10      219.42      213.46      2.34 o
   6  -2  10      547.16      523.72      4.44 o
   7  -2  10      104.64      105.60      1.76 o
   8  -2  10       35.99       33.37      1.10 o
   9  -2  10       71.69       76.72      1.21 o
  10  -2  10       15.38       15.27      0.93 o
  -9  -1  10      425.94      498.37      3.38 o
  -8  -1  10      166.59      182.53      6.51 o
  -7  -1  10      186.74      194.94      4.71 o
  -6  -1  10        0.28        4.39      0.72 o
  -5  -1  10      583.10      538.26      4.65 o
  -4  -1  10        3.31        3.01      1.05 o
  -3  -1  10      567.54      505.25      4.52 o
  -2  -1  10      555.34      489.03      4.31 o
  -1  -1  10      338.26      322.62      3.44 o
   0  -1  10      393.33      352.90      2.77 o
   1  -1  10       94.14       76.92      1.19 o
   2  -1  10       67.36       39.80      1.12 o
   3  -1  10        1.92        3.48      1.39 o
   4  -1  10      158.74      152.69      3.61 o
   5  -1  10      152.40      161.70      2.10 o
   6  -1  10      556.11      539.15      4.21 o
   7  -1  10        0.78        1.40      0.61 o
   8  -1  10      188.71      188.38      2.13 o
   9  -1  10      576.05      621.12     17.32 o
  10  -1  10      262.57      288.06      3.15 o
  11  -1  10       96.21      117.26      1.64 o
  -9   0  10      139.89      155.87      2.10 o
  -8   0  10      347.51      373.35      3.91 o
  -7   0  10      918.89     1008.40      3.90 o
  -6   0  10        1.23        3.47      0.77 o
  -5   0  10      309.57      343.97     31.43 o
  -4   0  10      109.92      110.88      2.27 o
  -3   0  10       33.49       23.50      1.31 o
  -2   0  10        7.08        7.05      0.90 o
  -1   0  10      489.17      415.14      3.71 o
   0   0  10       40.21       31.65      2.05 o
   1   0  10      255.82      275.30      4.30 o
   2   0  10      349.23      338.24      2.55 o
   3   0  10      419.88      454.23      3.74 o
   4   0  10      464.09      423.03      3.65 o
   5   0  10      846.11      833.64      4.03 o
   6   0  10     1501.89     1405.40      5.24 o
   7   0  10      885.76      832.88      3.98 o
   8   0  10       74.51       64.93      3.24 o
   9   0  10        0.63        1.01      1.19 o
  10   0  10        0.15       -0.44      1.03 o
  11   0  10       70.80       79.52      1.71 o
  -9   1  10       18.08       21.45      1.00 o
  -8   1  10      107.74      109.93      2.34 o
  -7   1  10        6.98        8.07      0.77 o
  -6   1  10      160.15      138.48      1.82 o
  -5   1  10      797.69      780.07     20.22 o
  -4   1  10       42.46       42.08      4.35 o
  -3   1  10       19.83       14.22      1.13 o
  -2   1  10      526.40      489.93      4.13 o
  -1   1  10      143.99      141.05     12.05 o
   0   1  10       34.64       27.07      2.14 o
   1   1  10      198.41      205.81      3.87 o
   2   1  10      156.46      139.22      3.62 o
   3   1  10      196.60      214.58      3.68 o
   4   1  10      308.97      303.52      2.40 o
   5   1  10       19.18       29.15      0.75 o
   6   1  10      166.57      166.01      2.63 o
   7   1  10      155.55      153.74      1.97 o
   8   1  10       26.17       29.30      1.73 o
   9   1  10      160.24      166.27      2.98 o
  10   1  10       10.93        5.65      1.18 o
  11   1  10        2.60        2.56      0.93 o
  12   1  10       21.86       26.82      1.00 o
  -9   2  10        3.65        2.97      0.66 o
  -8   2  10       20.99       22.90      1.37 o
  -7   2  10       23.67       23.31      1.53 o
  -6   2  10       16.18       13.91      0.89 o
  -5   2  10       98.80       85.47      1.56 o
  -4   2  10     1135.43     1064.59     47.31 o
  -3   2  10       28.80       31.13      3.77 o
  -2   2  10        0.26        0.07      0.84 o
  -1   2  10      298.44      304.11     21.39 o
   0   2  10     1057.27     1080.80     29.72 o
   1   2  10        1.32        0.80      1.90 o
   2   2  10      605.17      623.10      6.56 o
   3   2  10      250.64      246.59      4.15 o
   4   2  10       13.13       14.36      1.34 o
   5   2  10        0.67        0.69      0.50 o
   6   2  10      209.20      195.27      1.70 o
   7   2  10     1070.81     1042.04      7.70 o
   8   2  10     1927.98     1974.37     98.68 o
   9   2  10        5.06        7.66      0.76 o
  10   2  10       42.52       46.81      4.16 o
  11   2  10        0.17       -0.14      0.56 o
  12   2  10       29.77       29.04      0.82 o
  -9   3  10        1.62        3.44      0.58 o
  -8   3  10      220.43      246.36      3.08 o
  -7   3  10       73.39       78.87      2.19 o
  -6   3  10      100.97       83.00      1.47 o
  -5   3  10      283.84      255.92      7.95 o
  -4   3  10      751.44      758.73      6.04 o
  -3   3  10       12.20        9.68      1.03 o
  -2   3  10       53.71       66.72      1.73 o
  -1   3  10        5.14        6.04      3.21 o
   0   3  10        9.12       11.51      1.35 o
   1   3  10      492.08      532.71      7.51 o
   2   3  10       89.80       82.97      7.17 o
   3   3  10       88.72       95.10      2.65 o
   4   3  10       10.64       13.43      1.17 o
   5   3  10      354.02      360.36     12.49 o
   6   3  10      651.55      703.27      7.79 o
   7   3  10     1279.70     1240.66      5.12 o
   8   3  10     1125.24     1098.40     33.62 o
   9   3  10      124.54      127.89      6.81 o
  10   3  10        0.28        1.74      0.93 o
  11   3  10      108.03      126.33      7.21 o
  12   3  10      159.23      205.98      9.45 o
  -8   4  10        9.77       10.68      0.97 o
  -7   4  10       49.76       51.56      1.79 o
  -6   4  10      358.94      331.98      4.33 o
  -5   4  10        0.15        2.78      1.25 o
  -4   4  10      200.22      206.08      2.08 o
  -3   4  10      133.22      127.45      2.31 o
  -2   4  10       47.49       43.51      1.46 o
  -1   4  10      121.15      106.38      1.95 o
   0   4  10      335.22      355.42      6.82 o
   1   4  10      119.66      105.03      2.72 o
   2   4  10       10.89       22.25      4.84 o
   3   4  10      401.13      403.40     10.36 o
   4   4  10      180.51      179.84      3.89 o
   5   4  10       15.51       16.07      1.15 o
   6   4  10      421.16      426.91      4.14 o
   7   4  10        0.16        0.13      0.65 o
   8   4  10      209.13      197.44      5.30 o
   9   4  10       65.11       64.13      1.32 o
  10   4  10       40.27       32.34      2.94 o
  11   4  10      109.95      102.62      3.86 o
  12   4  10       25.23       23.43      1.08 o
  13   4  10      122.01      142.80      1.64 o
  -8   5  10        0.32        1.81      0.67 o
  -7   5  10       18.72       22.22      1.27 o
  -6   5  10      185.07      188.98      3.22 o
  -5   5  10     1178.54     1040.40     80.07 o
  -4   5  10      377.57      378.49      2.84 o
  -3   5  10      345.36      373.99      4.80 o
  -2   5  10        4.92       14.33      2.51 o
  -1   5  10      391.92      413.29     26.15 o
   0   5  10       38.87       47.30      1.37 o
   1   5  10        1.14        3.27      1.66 o
   2   5  10      236.36      256.91      6.74 o
   3   5  10       48.89       47.12      1.96 o
   4   5  10        3.16        4.33      1.02 o
   5   5  10       46.09       54.74      1.99 o
   6   5  10       10.35        9.64      0.81 o
   7   5  10      149.90      133.50      3.03 o
   8   5  10      947.14      969.35     45.85 o
   9   5  10      376.04      338.40     10.63 o
  10   5  10      144.39      126.80      2.58 o
  11   5  10       90.67      101.62      1.44 o
  12   5  10      100.43      111.13      1.49 o
  13   5  10       52.58       51.14      1.20 o
  -7   6  10        0.68        2.59      0.79 o
  -6   6  10      314.20      302.44     14.02 o
  -5   6  10       13.83       16.44      0.90 o
  -4   6  10        0.00        0.23      0.96 o
  -3   6  10       75.14       86.12      1.52 o
  -2   6  10      485.81      542.49      6.91 o
  -1   6  10       42.92       50.69      6.14 o
   0   6  10      261.30      242.47      5.82 o
   1   6  10      406.12      404.03     11.31 o
   2   6  10      410.24      400.40      7.11 o
   3   6  10        2.90        0.61      3.90 o
   4   6  10       32.86       34.12      1.24 o
   5   6  10       46.95       54.65      1.24 o
   6   6  10       13.60       17.51      0.85 o
   7   6  10      156.76      161.90      2.48 o
   8   6  10     1549.29     1484.95     93.56 o
   9   6  10      156.44      168.28      3.05 o
  10   6  10        3.84        4.31      1.23 o
  11   6  10       23.22       21.83      1.89 o
  12   6  10       85.00       86.19      1.41 o
  13   6  10      113.69      125.29      4.19 o
  -7   7  10       88.27       85.81      2.13 o
  -6   7  10       32.64       34.23      0.77 o
  -5   7  10       45.95       37.82      1.03 o
  -4   7  10      116.66      111.44      2.20 o
  -3   7  10      134.45      118.96      1.95 o
  -2   7  10      521.80      550.56     26.61 o
  -1   7  10      310.75      310.72     10.92 o
   0   7  10       15.90       23.23      0.90 o
   1   7  10      749.47      716.91     33.48 o
   2   7  10      107.29      103.18      1.87 o
   3   7  10     1053.64     1012.58      6.70 o
   4   7  10        9.27       18.35      1.26 o
   5   7  10       62.81       49.97      1.90 o
   6   7  10      528.05      489.07      6.98 o
   7   7  10      320.25      275.34      2.69 o
   8   7  10       37.57       36.10      1.16 o
   9   7  10      543.27      496.13     11.78 o
  10   7  10      118.99      123.13      5.91 o
  11   7  10      139.84      151.33      8.13 o
  12   7  10       47.44       52.00      1.20 o
  13   7  10      176.95      206.06      1.70 o
  -6   8  10       15.50       15.78      0.90 o
  -5   8  10      107.61      121.60      1.43 o
  -4   8  10        9.94        6.10      1.04 o
  -3   8  10        8.54        7.12      0.95 o
  -2   8  10       72.76       69.30      1.54 o
  -1   8  10       33.25       22.55      2.14 o
   0   8  10     1694.78     1662.26     85.80 o
   1   8  10       47.45       44.98      1.50 o
   2   8  10      461.25      478.39      7.55 o
   3   8  10      336.98      386.88      8.64 o
   4   8  10     1877.14     1770.19     38.26 o
   5   8  10       68.49       74.64      5.18 o
   6   8  10      413.80      366.40      2.57 o
   7   8  10      408.26      380.95      3.21 o
   8   8  10      376.80      324.28      3.83 o
   9   8  10      938.29      906.93      5.10 o
  10   8  10      104.00       85.45      2.10 o
  11   8  10      260.63      293.89     14.34 o
  12   8  10      222.18      215.17      2.17 o
  13   8  10        0.51        2.53      0.52 o
  -5   9  10       54.53       47.69      0.84 o
  -4   9  10        3.92        4.94      0.90 o
  -3   9  10        0.83        1.57      1.04 o
  -2   9  10        0.96        2.99      0.95 o
  -1   9  10      106.19       94.03      1.74 o
   0   9  10       34.72       36.79      1.97 o
   1   9  10      187.85      160.79      2.04 o
   2   9  10      477.03      437.56      9.14 o
   3   9  10       21.12       21.30      1.20 o
   4   9  10      966.32      926.62     49.91 o
   5   9  10        0.76        2.35      1.35 o
   6   9  10       49.98       54.06      6.72 o
   7   9  10      109.90       93.69      2.33 o
   8   9  10      355.35      330.35      3.18 o
   9   9  10      203.10      181.40      3.71 o
  10   9  10       88.79       88.64      3.24 o
  11   9  10       22.68       24.89      0.99 o
  12   9  10       28.03       34.27      1.28 o
  13   9  10       10.84        9.83      0.60 o
  -4  10  10        4.49        4.03      0.78 o
  -3  10  10      187.24      198.33      2.53 o
  -2  10  10       61.91       44.51      1.58 o
  -1  10  10       67.72       81.99      2.06 o
   0  10  10      129.45      130.39      6.96 o
   1  10  10      893.25      862.00      4.33 o
   2  10  10      274.55      262.98      2.73 o
   3  10  10      321.85      306.76     23.55 o
   4  10  10       10.94        6.16      0.78 o
   5  10  10       65.11       57.33      1.46 o
   6  10  10      225.25      187.68      3.43 o
   7  10  10        2.31        3.23      0.80 o
   8  10  10        0.00        0.52      0.76 o
   9  10  10       22.45       21.36      1.81 o
  10  10  10       29.86       31.82      1.17 o
  11  10  10        0.10        0.20      0.57 o
  12  10  10       69.65       83.34      1.90 o
  13  10  10       29.28       36.72      1.11 o
  -3  11  10        8.22        2.44      0.75 o
  -2  11  10       80.66       80.74      1.75 o
  -1  11  10       39.19       31.13      1.43 o
   0  11  10       21.36       18.49      1.31 o
   1  11  10        8.57       11.57      0.83 o
   2  11  10        9.59        7.95      1.21 o
   3  11  10       71.88       87.28      6.98 o
   4  11  10       36.68       37.15      3.92 o
   5  11  10       12.18        9.42      0.92 o
   6  11  10      838.82      787.35      4.36 o
   7  11  10      447.90      430.70      3.53 o
   8  11  10      184.89      168.10     10.45 o
   9  11  10       31.20       30.12      3.54 o
  10  11  10      282.52      272.24     10.23 o
  11  11  10        9.09        9.82      0.78 o
  12  11  10       20.00       17.43      1.74 o
  -2  12  10        3.46        3.07      0.37 o
  -1  12  10        0.02        2.59      1.39 o
   0  12  10       18.60       18.83      1.48 o
   1  12  10       17.59       21.13      1.21 o
   2  12  10       21.26       31.89      4.07 o
   3  12  10      114.30      104.83      2.40 o
   4  12  10       55.13       49.14      1.86 o
   5  12  10      127.54      144.72      6.17 o
   6  12  10        5.33        7.56      0.75 o
   7  12  10       15.44       15.17      0.72 o
   8  12  10      187.10      190.03      1.85 o
   9  12  10      160.53      161.96      3.00 o
  10  12  10       85.70      102.50      3.97 o
  11  12  10       66.54       69.56      2.29 o
  12  12  10       25.83       32.46      0.95 o
  -1  13  10        0.14        1.02      0.59 o
   0  13  10        0.21        0.27      0.50 o
   1  13  10        0.02        1.06      0.56 o
   2  13  10      232.97      245.82     20.68 o
   3  13  10        2.93        3.39      1.03 o
   4  13  10      307.55      301.50      3.65 o
   5  13  10       62.46       62.82      1.61 o
   6  13  10        0.72        0.83      0.51 o
   7  13  10       28.19       29.31      0.78 o
   8  13  10       27.51       26.55      0.92 o
   9  13  10       11.88       10.36      1.08 o
  10  13  10      353.36      376.58      3.50 o
  11  13  10        8.95        8.89      0.75 o
   1  14  10       63.00       61.54      1.14 o
   2  14  10       24.05       23.36      0.96 o
   3  14  10      343.46      325.73      3.13 o
   4  14  10       10.20       10.40      0.95 o
   5  14  10       42.33       40.06      1.38 o
   6  14  10       20.01       18.98      1.06 o
   7  14  10       24.53       28.60      1.06 o
   8  14  10        1.25        0.72      0.52 o
   4  15  10        3.34        3.29      0.58 o
   5  15  10       29.50       35.60      0.98 o
   6  15  10       86.67      100.09      1.46 o
   7  15  10        0.59        1.34      0.49 o
  -2  -8  11        8.13       16.85      0.67 o
  -1  -8  11        6.08        9.29      0.51 o
   0  -8  11       89.11       85.23      1.03 o
  -5  -7  11      243.68      292.11      2.24 o
  -4  -7  11       91.31       95.17      1.59 o
  -3  -7  11       85.68      112.43      1.77 o
  -2  -7  11        0.70       -0.46      0.73 o
  -1  -7  11        3.84        5.29      0.79 o
   0  -7  11        1.51        2.06      0.63 o
   1  -7  11        4.38        5.20      0.70 o
   2  -7  11        3.61        1.86      0.52 o
  -6  -6  11       54.78       64.64      1.95 o
  -5  -6  11        3.21        5.89      0.64 o
  -4  -6  11        0.59        0.83      0.64 o
  -3  -6  11       21.12       22.79      1.30 o
  -2  -6  11        0.08       -0.14      0.96 o
  -1  -6  11        0.06        0.19      0.91 o
   0  -6  11       17.51       19.63      1.09 o
   1  -6  11       22.45       18.92      0.95 o
   2  -6  11       18.36       20.25      1.03 o
   3  -6  11       12.22       12.88      0.79 o
   4  -6  11      221.78      252.07      2.03 o
  -7  -5  11      101.81      130.17      1.99 o
  -6  -5  11      134.01      149.32      2.17 o
  -5  -5  11       17.61       14.80      0.85 o
  -4  -5  11       54.23       58.69      1.71 o
  -3  -5  11      146.64      144.28      2.55 o
  -2  -5  11       56.37       51.01      1.74 o
  -1  -5  11       81.46       86.19      2.00 o
   0  -5  11        8.48       11.73      1.11 o
   1  -5  11      523.53      553.64      4.03 o
   2  -5  11        2.20        3.85      0.73 o
   3  -5  11        0.05        1.68      0.80 o
   4  -5  11       72.04       74.56      1.48 o
   5  -5  11      214.34      221.66      2.08 o
  -8  -4  11        1.05        2.78      0.63 o
  -7  -4  11       66.40       77.44      1.29 o
  -6  -4  11       55.31       61.20      2.53 o
  -5  -4  11       27.95       23.61      1.28 o
  -4  -4  11       40.34       39.48      1.62 o
  -3  -4  11        1.08        5.24      1.20 o
  -2  -4  11        6.94        5.49      1.14 o
  -1  -4  11        1.46        5.49      1.12 o
   0  -4  11       77.92       72.14      1.86 o
   1  -4  11      507.19      463.72      3.91 o
   2  -4  11      507.57      507.21      3.79 o
   3  -4  11        6.05        2.96      1.05 o
   4  -4  11        2.46        1.73      0.61 o
   5  -4  11       29.46       27.73      0.79 o
   6  -4  11       54.48       55.58      1.92 o
   7  -4  11        9.57        8.89      0.84 o
  -8  -3  11      130.14      151.22      1.89 o
  -7  -3  11       50.82       50.33      1.28 o
  -6  -3  11        0.01       -0.25      0.72 o
  -5  -3  11        0.81        1.45      1.01 o
  -4  -3  11      396.04      362.70      3.94 o
  -3  -3  11      525.62      461.93      4.51 o
  -2  -3  11      308.12      285.06      3.57 o
  -1  -3  11      613.03      565.47      4.77 o
   0  -3  11       51.76       33.95      1.09 o
   1  -3  11        9.04        7.77      0.98 o
   2  -3  11      263.48      234.70     13.90 o
   3  -3  11        0.07        1.40      1.07 o
   4  -3  11      222.36      204.36      1.89 o
   5  -3  11       25.45       22.72      1.23 o
   6  -3  11      512.87      504.74      3.49 o
   7  -3  11       31.81       37.73      1.10 o
   8  -3  11       11.88       11.22      1.02 o
  -8  -2  11       67.29       89.97      1.50 o
  -7  -2  11       16.51       14.44      0.70 o
  -6  -2  11     1022.09     1014.26      5.64 o
  -5  -2  11       47.83       49.43      1.68 o
  -4  -2  11      162.57      152.44      2.69 o
  -3  -2  11      108.31      101.51      2.30 o
  -2  -2  11        9.55       13.39      2.65 o
  -1  -2  11     1426.41     1305.82     31.24 o
   0  -2  11      180.57      158.73      2.33 o
   1  -2  11       51.30       59.84      1.29 o
   2  -2  11      339.37      357.34      7.29 o
   3  -2  11       31.49       40.71      2.43 o
   4  -2  11     3829.42     3352.50     10.02 o
   5  -2  11        1.45        0.98      0.77 o
   6  -2  11      100.19       97.94      1.52 o
   7  -2  11       80.45       77.47      1.50 o
   8  -2  11      215.92      226.64      3.02 o
   9  -2  11      153.39      163.05      2.25 o
  -8  -1  11      473.48      515.40     17.87 o
  -7  -1  11      221.05      259.58      5.71 o
  -6  -1  11      826.65      880.90      5.35 o
  -5  -1  11     1233.97     1190.66      6.74 o
  -4  -1  11      178.78      171.09      2.85 o
  -3  -1  11     3633.05     2963.79     10.97 o
  -2  -1  11      103.46       76.57      1.98 o
  -1  -1  11      191.84      159.42      2.01 o
   0  -1  11       83.43       78.65      2.68 o
   1  -1  11      278.41      232.07      2.60 o
   2  -1  11      427.80      411.48      6.06 o
   3  -1  11       83.19       68.19      1.47 o
   4  -1  11       72.92       74.33      1.80 o
   5  -1  11      206.42      201.00      2.94 o
   6  -1  11       11.47       13.69      0.92 o
   7  -1  11      201.58      191.96      2.27 o
   8  -1  11       21.11       20.97      0.99 o
   9  -1  11       19.15       20.30      1.30 o
  10  -1  11      212.92      232.13      2.54 o
  -8   0  11        0.27        2.08      0.76 o
  -7   0  11       74.69       76.87      1.24 o
  -6   0  11        5.97        7.62      0.79 o
  -5   0  11      288.09      276.80      3.35 o
  -4   0  11      103.94       92.16      2.18 o
  -3   0  11        8.77        8.82      1.20 o
  -2   0  11      797.82      654.48      5.09 o
  -1   0  11       39.44       34.99      1.39 o
   0   0  11       46.26       42.55      1.41 o
   1   0  11      224.32      245.49      2.28 o
   2   0  11      238.91      191.78      2.65 o
   3   0  11        3.04        4.98      0.72 o
   4   0  11      623.73      595.92      4.79 o
   5   0  11      672.36      636.74      4.75 o
   6   0  11      115.44       99.29      1.37 o
   7   0  11       19.82       21.54      0.94 o
   8   0  11      160.91      155.22      1.94 o
   9   0  11       50.33       52.58      1.89 o
  10   0  11       17.05       20.44      1.24 o
  11   0  11       36.92       48.31      1.20 o
  -8   1  11      132.07      151.04      2.14 o
  -7   1  11       65.45       74.48      2.80 o
  -6   1  11       21.57       18.93      0.73 o
  -5   1  11      198.91      224.56     17.75 o
  -4   1  11      698.58      628.72      5.05 o
  -3   1  11       17.58       15.87      1.22 o
  -2   1  11      325.17      300.51      3.46 o
  -1   1  11      171.43      140.62      2.32 o
   0   1  11       30.69       43.45     11.11 o
   1   1  11      189.30      211.16     11.48 o
   2   1  11       19.29       19.90      1.37 o
   3   1  11       35.20       44.38      1.51 o
   4   1  11      502.73      450.24      3.63 o
   5   1  11      600.69      569.73      3.96 o
   6   1  11       21.46       19.20      1.11 o
   7   1  11        2.52        3.73      0.75 o
   8   1  11       66.49       69.28      1.84 o
   9   1  11      153.97      136.02      2.73 o
  10   1  11       69.15       72.51      1.94 o
  11   1  11        4.66        4.53      0.89 o
  -8   2  11       10.96       12.27      0.95 o
  -7   2  11        5.24        5.01      1.08 o
  -6   2  11       49.36       59.97      1.25 o
  -5   2  11        1.27        3.28      0.79 o
  -4   2  11      386.25      399.04     43.13 o
  -3   2  11       67.23       58.10      1.79 o
  -2   2  11      163.65      152.02      2.55 o
  -1   2  11       88.90       67.00      1.69 o
   0   2  11      104.96       98.43      1.89 o
   1   2  11      624.89      663.05     40.82 o
   2   2  11        7.69       10.07      0.94 o
   3   2  11      329.80      339.40      2.36 o
   4   2  11      376.31      387.93      2.54 o
   5   2  11      529.11      501.57      3.41 o
   6   2  11        0.26       -0.15      0.88 o
   7   2  11      946.81      876.61      6.83 o
   8   2  11      278.43      263.02      3.82 o
   9   2  11      302.23      312.76      3.92 o
  10   2  11       49.90       55.37      1.82 o
  11   2  11        3.87        2.46      0.90 o
  12   2  11        2.96        1.14      0.62 o
  -8   3  11       62.14       79.28      1.56 o
  -7   3  11       24.44       21.42      1.33 o
  -6   3  11        9.20       17.24      0.87 o
  -5   3  11       14.41       15.86      0.69 o
  -4   3  11      174.35      164.19      3.08 o
  -3   3  11        3.04        5.43      2.84 o
  -2   3  11      553.01      520.95      4.46 o
  -1   3  11      149.60      158.57      2.46 o
   0   3  11       27.15       19.48      1.04 o
   1   3  11      207.46      211.64      2.46 o
   2   3  11       13.37       17.99      0.82 o
   3   3  11      139.21      131.55      2.60 o
   4   3  11        3.39        4.66      0.62 o
   5   3  11      299.10      303.72      2.69 o
   6   3  11      388.91      377.31      8.78 o
   7   3  11     1175.28     1116.17     29.17 o
   8   3  11      122.55      123.56      2.45 o
   9   3  11      139.31      148.62      7.63 o
  10   3  11       18.27       20.49      2.15 o
  11   3  11      301.61      320.60     22.04 o
  12   3  11       16.63       15.83      0.85 o
  -8   4  11      222.77      278.13      2.44 o
  -7   4  11      134.60      153.09      2.49 o
  -6   4  11      114.10      125.31      2.63 o
  -5   4  11        7.17        6.34      0.61 o
  -4   4  11       15.41       13.11      0.74 o
  -3   4  11       45.92       33.30      1.50 o
  -2   4  11      106.81      105.62      2.18 o
  -1   4  11      773.31      665.00      4.85 o
   0   4  11      148.42      136.27      2.19 o
   1   4  11       25.84       41.18      0.99 o
   2   4  11        1.66        0.46      0.84 o
   3   4  11       34.55       35.58      2.22 o
   4   4  11      179.00      212.81      3.10 o
   5   4  11       82.68       86.98      2.35 o
   6   4  11      280.29      280.52      2.95 o
   7   4  11      449.40      431.13      3.28 o
   8   4  11      252.69      232.48      2.92 o
   9   4  11        4.55        2.93      1.43 o
  10   4  11       53.91       51.16      1.38 o
  11   4  11       24.58       29.84      0.88 o
  12   4  11      247.92      263.16      5.83 o
  -7   5  11        2.37        1.15      0.79 o
  -6   5  11       26.58       33.43      1.54 o
  -5   5  11       49.89       56.49      4.39 o
  -4   5  11       78.86       86.37      1.44 o
  -3   5  11      887.36      889.87      6.02 o
  -2   5  11       68.63       64.02      1.82 o
  -1   5  11     2271.37     1984.90      8.40 o
   0   5  11      407.11      387.35     27.03 o
   1   5  11      150.62      138.38      7.41 o
   2   5  11       13.06       11.35      1.34 o
   3   5  11       72.40       93.61      2.24 o
   4   5  11        0.01        9.11      5.54 o
   5   5  11      257.32      244.49      4.59 o
   6   5  11      278.15      237.98      5.51 o
   7   5  11       17.12       14.36      0.86 o
   8   5  11       31.87       27.43      0.83 o
   9   5  11       28.66       28.08      1.05 o
  10   5  11       32.94       26.68      1.08 o
  11   5  11      102.78       97.34      1.34 o
  12   5  11      117.41      106.53      4.39 o
  13   5  11       51.64       67.85      1.12 o
  -7   6  11       24.60       23.08      0.94 o
  -6   6  11       10.32       11.93      1.09 o
  -5   6  11        3.24        2.39      0.78 o
  -4   6  11       18.17       24.60      1.31 o
  -3   6  11      114.52      119.42      2.95 o
  -2   6  11        7.46        7.64      0.83 o
  -1   6  11      768.26      764.94      5.39 o
   0   6  11      410.83      392.18     21.01 o
   1   6  11       53.92       51.11      3.66 o
   2   6  11      327.94      330.20      2.39 o
   3   6  11      441.55      403.15      4.39 o
   4   6  11        2.25        6.78      0.94 o
   5   6  11       15.52       11.48      0.64 o
   6   6  11       90.50       93.24      2.14 o
   7   6  11        2.12        8.29      3.50 o
   8   6  11      127.43      117.23      3.82 o
   9   6  11      183.73      195.36      3.19 o
  10   6  11      197.53      171.54      2.08 o
  11   6  11      171.05      197.63      3.52 o
  12   6  11        0.08        1.74      0.59 o
  13   6  11        0.06        1.09      0.38 o
  -6   7  11       89.34       92.69      1.78 o
  -5   7  11        3.41        3.85      0.63 o
  -4   7  11        0.89        2.50      0.95 o
  -3   7  11      129.71      140.27      2.53 o
  -2   7  11       32.93       34.73      1.62 o
  -1   7  11       43.61       52.55      1.28 o
   0   7  11       67.66       62.00      2.71 o
   1   7  11      738.97      670.69     21.97 o
   2   7  11     1897.08     1779.31     10.77 o
   3   7  11       12.45       14.10      1.59 o
   4   7  11      437.02      395.09      4.46 o
   5   7  11        8.95        6.99      1.12 o
   6   7  11      357.58      324.06      2.91 o
   7   7  11       31.80       30.40      1.09 o
   8   7  11       49.42       48.70      1.30 o
   9   7  11     1795.02     1699.17     11.03 o
  10   7  11        8.82        8.87      1.18 o
  11   7  11      241.74      244.17      2.70 o
  12   7  11       37.25       42.92      1.04 o
  13   7  11      401.01      438.56      8.48 o
  -6   8  11       72.79       66.96      1.23 o
  -5   8  11       72.93       85.36      1.22 o
  -4   8  11        4.04        4.44      0.92 o
  -3   8  11      188.71      184.71      2.73 o
  -2   8  11      604.58      555.49      4.78 o
  -1   8  11      301.64      288.11      3.72 o
   0   8  11      924.01      929.08     41.09 o
   1   8  11        0.10        3.22      0.99 o
   2   8  11      265.09      265.10      2.52 o
   3   8  11     1204.30     1103.09     49.24 o
   4   8  11     1114.68     1033.43     53.46 o
   5   8  11       81.46       85.61      2.30 o
   6   8  11      461.78      407.36      4.73 o
   7   8  11      184.92      175.11      2.85 o
   8   8  11      432.53      389.12      3.38 o
   9   8  11       15.24       10.51      0.74 o
  10   8  11        2.02        8.74      2.75 o
  11   8  11      255.20      268.45      9.18 o
  12   8  11       76.98       73.92      1.29 o
  13   8  11       29.84       38.01      0.93 o
  -5   9  11       17.22        8.62      0.76 o
  -4   9  11      269.13      291.83      2.06 o
  -3   9  11      535.03      541.12      4.18 o
  -2   9  11       19.95       14.65      1.30 o
  -1   9  11      267.40      261.18      3.40 o
   0   9  11       21.92       19.83      1.44 o
   1   9  11      520.70      541.30      7.29 o
   2   9  11      256.31      254.22      2.51 o
   3   9  11        0.04        1.43      0.73 o
   4   9  11       18.66       16.78      1.46 o
   5   9  11      491.07      434.28     19.87 o
   6   9  11      136.49      121.80      6.31 o
   7   9  11       96.85       80.80      1.69 o
   8   9  11       13.32       11.15      0.76 o
   9   9  11        2.61        4.57      0.65 o
  10   9  11       77.97       72.04      1.53 o
  11   9  11       90.09      100.91      1.64 o
  12   9  11      549.79      578.72      3.15 o
  13   9  11        0.75        0.33      0.60 o
  -4  10  11       32.64       22.26      0.63 o
  -3  10  11      546.58      519.99      3.63 o
  -2  10  11        9.06        7.87      1.12 o
  -1  10  11      406.35      399.56      3.93 o
   0  10  11       40.24       35.18      2.51 o
   1  10  11       15.64       16.66      1.00 o
   2  10  11       34.56       32.54      1.12 o
   3  10  11        0.35        0.25      0.84 o
   4  10  11        0.26        2.16      0.73 o
   5  10  11       65.29       56.32      1.89 o
   6  10  11       65.93       62.63      1.54 o
   7  10  11       17.50       19.41      1.06 o
   8  10  11       27.61       27.63      1.16 o
   9  10  11      195.07      217.73     19.61 o
  10  10  11       14.66       13.72      0.94 o
  11  10  11       55.75       58.37      1.27 o
  12  10  11        0.00        0.36      0.49 o
  13  10  11        1.55        0.80      0.54 o
  -3  11  11        4.66        5.33      0.67 o
  -2  11  11      114.07       90.01      1.67 o
  -1  11  11       38.39       31.46      1.34 o
   0  11  11      147.43      153.06      2.48 o
   1  11  11       18.71       16.00      0.84 o
   2  11  11      138.03      131.21      1.76 o
   3  11  11       17.50       14.62      0.88 o
   4  11  11        3.45        4.39      1.17 o
   5  11  11        6.27        4.46      1.39 o
   6  11  11        8.01       12.18      1.44 o
   7  11  11      181.20      188.82      2.37 o
   8  11  11      263.41      258.18     11.14 o
   9  11  11      135.35      150.70      2.57 o
  10  11  11       50.09       49.96      2.34 o
  11  11  11      101.56      112.44      1.52 o
  12  11  11        0.40        1.27      0.53 o
  -2  12  11      112.31      116.93      1.48 o
  -1  12  11       13.84       17.08      0.96 o
   0  12  11       89.17       88.19      1.74 o
   1  12  11        0.50       -0.48      0.86 o
   2  12  11       96.85      107.54      1.46 o
   3  12  11      330.70      315.95      3.78 o
   4  12  11        8.21        4.82      1.08 o
   5  12  11        0.65        2.16      0.58 o
   6  12  11       84.39       83.88      1.92 o
   7  12  11      126.26      137.83      2.28 o
   8  12  11      211.63      209.65      8.48 o
   9  12  11      554.04      624.55     64.17 o
  10  12  11       16.27       17.65      0.77 o
  11  12  11       11.42       15.92      0.63 o
   0  13  11        8.35        9.07      1.28 o
   1  13  11        0.01        1.69      0.66 o
   2  13  11       84.29       95.25      4.29 o
   3  13  11       65.71       59.10      1.74 o
   4  13  11      102.68       92.55      6.16 o
   5  13  11      139.33      143.24      1.74 o
   6  13  11      424.17      407.86      3.20 o
   7  13  11      131.82      135.06      1.29 o
   8  13  11       14.05       16.58      1.50 o
   9  13  11        1.70        2.13      0.88 o
  10  13  11        0.65        2.23      0.76 o
  11  13  11      200.10      241.86      2.17 o
   2  14  11        3.00        5.66      0.67 o
   3  14  11      112.91      124.57      1.88 o
   4  14  11       26.15       31.46      1.14 o
   5  14  11        0.18        1.22      0.73 o
   6  14  11       15.97       17.31      0.94 o
   7  14  11       17.70       18.51      0.81 o
   8  14  11       67.50       64.11      1.01 o
   5  15  11      125.82      139.82      1.52 o
  -2  -7  12        1.80        3.37      0.54 o
  -1  -7  12        4.56        2.90      0.45 o
   0  -7  12       28.51       27.85      0.68 o
  -4  -6  12      108.04      121.85      1.67 o
  -3  -6  12       20.13       14.21      0.94 o
  -2  -6  12        6.97        6.51      0.64 o
  -1  -6  12        0.02        1.63      0.45 o
   0  -6  12       11.65       12.81      0.84 o
   1  -6  12        0.87        0.21      0.60 o
   2  -6  12        2.82        6.16      0.64 o
   3  -6  12        9.05        9.26      0.60 o
  -6  -5  12       75.21       97.24      1.60 o
  -5  -5  12       25.12       26.48      0.79 o
  -4  -5  12        0.01        0.23      0.64 o
  -3  -5  12       77.91       83.62      2.56 o
  -2  -5  12      610.91      637.04      4.38 o
  -1  -5  12      106.57      106.89      1.90 o
   0  -5  12       57.10       54.86      1.41 o
   1  -5  12       43.64       55.23      1.27 o
   2  -5  12        1.33        1.50      0.72 o
   3  -5  12        0.03        1.97      0.70 o
   4  -5  12        9.32       12.00      0.76 o
  -6  -4  12       29.31       31.05      0.79 o
  -5  -4  12        4.29        1.99      0.68 o
  -4  -4  12        6.53        6.32      1.06 o
  -3  -4  12      120.56      123.27      2.26 o
  -2  -4  12       68.06       71.14      1.87 o
  -1  -4  12      425.95      410.90      3.77 o
   0  -4  12      187.53      181.64      2.50 o
   1  -4  12       48.00       45.44      1.36 o
   2  -4  12       43.37       48.27      2.56 o
   3  -4  12       29.89       28.96      1.18 o
   4  -4  12       73.39       72.39      1.53 o
   5  -4  12        4.08        1.99      0.67 o
   6  -4  12      146.84      160.98      1.54 o
  -7  -3  12       19.33       21.73      1.01 o
  -6  -3  12       53.27       55.68      1.60 o
  -5  -3  12      107.67      107.11      2.03 o
  -4  -3  12        0.17        1.83      1.06 o
  -3  -3  12      302.26      293.25      3.45 o
  -2  -3  12       89.99       81.13      2.02 o
  -1  -3  12       12.33        7.44      1.15 o
   0  -3  12      104.35       95.77      2.01 o
   1  -3  12        0.07        2.02      0.86 o
   2  -3  12       14.64       14.52      0.96 o
   3  -3  12       14.85       20.12      1.21 o
   4  -3  12        3.78        2.92      0.75 o
   5  -3  12      113.86      119.75      1.58 o
   6  -3  12      144.67      138.85      1.52 o
   7  -3  12      236.21      254.02      2.78 o
  -7  -2  12       24.70       30.73      1.17 o
  -6  -2  12        4.16        4.81      0.68 o
  -5  -2  12       29.34       30.02      1.35 o
  -4  -2  12      182.45      168.67      2.71 o
  -3  -2  12      289.08      268.72      3.40 o
  -2  -2  12     1755.47     1547.03      7.75 o
  -1  -2  12       22.29       22.43      1.04 o
   0  -2  12      330.60      283.26      2.54 o
   1  -2  12       23.96       18.84      1.51 o
   2  -2  12      202.80      178.40      2.32 o
   3  -2  12      618.30      538.26      5.58 o
   4  -2  12      133.41      127.23      2.57 o
   5  -2  12      226.68      218.43      2.15 o
   6  -2  12      622.39      626.57      3.45 o
   7  -2  12       10.38        9.99      0.76 o
   8  -2  12       20.55       24.60      1.24 o
  -7  -1  12       27.69       39.87      0.76 o
  -6  -1  12      141.49      149.77      1.63 o
  -5  -1  12       31.98       38.12      1.49 o
  -4  -1  12       31.92       34.04      1.55 o
  -3  -1  12       98.48       89.25      1.60 o
  -2  -1  12       40.59       28.64      1.10 o
  -1  -1  12      213.41      192.53      4.96 o
   0  -1  12      162.52      152.20      4.13 o
   1  -1  12      286.29      279.94      2.48 o
   2  -1  12       29.85       26.79      1.20 o
   3  -1  12      151.94      122.21      1.85 o
   4  -1  12        1.71        2.93      0.84 o
   5  -1  12      100.13      102.74      3.49 o
   6  -1  12        5.10        6.06      0.80 o
   7  -1  12      268.15      270.26      2.31 o
   8  -1  12       57.84       65.40      1.91 o
   9  -1  12        0.05        0.66      0.92 o
  -7   0  12       93.07      104.80      1.04 o
  -6   0  12      197.40      186.54      1.78 o
  -5   0  12      183.80      163.20      2.59 o
  -4   0  12       59.22       54.31      1.77 o
  -3   0  12       62.23       59.90      1.89 o
  -2   0  12      110.88      102.06      2.26 o
  -1   0  12      248.38      201.43      2.88 o
   0   0  12       74.45       77.93      1.47 o
   1   0  12       39.05       34.97      1.09 o
   2   0  12      130.23      117.03      1.29 o
   3   0  12        0.16        1.65      0.62 o
   4   0  12        7.97       15.34      5.01 o
   5   0  12       91.18       83.20      1.60 o
   6   0  12        1.82        3.06      0.65 o
   7   0  12      559.89      548.07      3.43 o
   8   0  12       59.78       55.98      1.99 o
   9   0  12       17.60       16.05      1.28 o
  10   0  12       65.38       73.66      1.58 o
  -7   1  12      109.87      140.56      1.91 o
  -6   1  12        5.13        7.93      0.56 o
  -5   1  12      572.20      535.85      4.39 o
  -4   1  12       59.58       56.08      1.78 o
  -3   1  12       19.66       19.39      1.40 o
  -2   1  12      282.01      235.11      3.16 o
  -1   1  12      167.82      116.81      2.24 o
   0   1  12       21.55       26.40      0.84 o
   1   1  12      575.27      521.15      3.34 o
   2   1  12       48.35       45.40      1.42 o
   3   1  12      436.10      396.20      3.17 o
   4   1  12        0.00        1.40      0.66 o
   5   1  12      255.40      235.32      6.59 o
   6   1  12       43.69       39.64      1.98 o
   7   1  12      423.31      398.22      3.05 o
   8   1  12        0.00       -0.10      1.29 o
   9   1  12       68.58       67.36      2.00 o
  10   1  12        4.66        8.21      1.05 o
  11   1  12        0.88        2.23      0.70 o
  -7   2  12       80.43       87.85      1.66 o
  -6   2  12       16.50       13.47      1.19 o
  -5   2  12        2.07        1.64      0.72 o
  -4   2  12      162.80      154.78      2.62 o
  -3   2  12       85.27       71.91      1.99 o
  -2   2  12      671.05      577.19      4.82 o
  -1   2  12      419.87      347.72      3.68 o
   0   2  12      120.50      113.36     12.02 o
   1   2  12        9.78        8.02      0.62 o
   2   2  12       31.00       22.32      0.64 o
   3   2  12        4.43        3.97      0.64 o
   4   2  12      510.83      457.28      3.72 o
   5   2  12      192.35      200.54      2.66 o
   6   2  12      726.58      669.79     13.97 o
   7   2  12       27.43       23.11      1.08 o
   8   2  12       75.30       81.55      2.38 o
   9   2  12      264.21      246.60      3.47 o
  10   2  12      238.33      235.92      3.02 o
  11   2  12       57.23       62.71      1.44 o
  -7   3  12        7.44        9.33      0.91 o
  -6   3  12        3.11        2.84      0.63 o
  -5   3  12       30.24       39.52      1.20 o
  -4   3  12        4.87        1.38      0.59 o
  -3   3  12       21.80       20.74      1.39 o
  -2   3  12       64.22       63.98      1.86 o
  -1   3  12      477.01      409.68      3.95 o
   0   3  12      196.60      195.58      2.70 o
   1   3  12       20.30       19.68      0.93 o
   2   3  12      256.44      214.44      1.86 o
   3   3  12      117.14      105.60      1.47 o
   4   3  12       79.74       73.53      1.33 o
   5   3  12      426.01      411.49      2.82 o
   6   3  12      341.42      304.96      5.27 o
   7   3  12        3.99        4.16      1.39 o
   8   3  12        0.21        1.22      0.73 o
   9   3  12       90.26       82.08      4.83 o
  10   3  12      107.09       95.37      2.07 o
  11   3  12      295.74      311.30      2.97 o
  -7   4  12       18.98       19.68      0.96 o
  -6   4  12       58.86       67.56      1.81 o
  -5   4  12       15.27       14.30      0.87 o
  -4   4  12       18.92       14.91      0.72 o
  -3   4  12       25.85       26.22      1.06 o
  -2   4  12        0.10        2.89      1.10 o
  -1   4  12     3151.55     2532.72      9.60 o
   0   4  12      306.21      279.88      3.17 o
   1   4  12       82.13       76.19      3.49 o
   2   4  12        8.34       10.91      0.77 o
   3   4  12       63.74       55.89      1.08 o
   4   4  12        1.58        1.98      0.66 o
   5   4  12       67.05       60.16      1.27 o
   6   4  12      920.83      902.55     10.45 o
   7   4  12      814.66      762.39      3.47 o
   8   4  12      164.12      171.68      2.47 o
   9   4  12       96.68       93.43      1.50 o
  10   4  12       45.11       54.11      1.80 o
  11   4  12      157.51      159.19     10.80 o
  -6   5  12       60.15       66.55      1.72 o
  -5   5  12       24.83       27.43      1.42 o
  -4   5  12       12.92       17.84      0.78 o
  -3   5  12      124.27      118.05      1.81 o
  -2   5  12       58.96       61.00      1.85 o
  -1   5  12     1039.83      918.14      5.90 o
   0   5  12     1656.26     1389.26      6.92 o
   1   5  12       20.02       20.71      2.14 o
   2   5  12        0.38        2.97      0.84 o
   3   5  12       26.57       25.77      1.40 o
   4   5  12       98.53       84.99      3.42 o
   5   5  12       22.28       23.67      1.25 o
   6   5  12        0.54        1.79      0.71 o
   7   5  12      206.77      214.21      3.24 o
   8   5  12        3.45        6.36      0.73 o
   9   5  12      131.77      136.58      1.54 o
  10   5  12       11.04       12.19      0.72 o
  11   5  12      111.33      114.04      1.34 o
  12   5  12      602.57      698.17     21.06 o
  -6   6  12        1.26        0.53      0.77 o
  -5   6  12        9.56       13.84      0.69 o
  -4   6  12       24.32       28.91      1.13 o
  -3   6  12        0.33        1.62      0.77 o
  -2   6  12      319.65      337.84     11.71 o
  -1   6  12      491.18      494.31      4.42 o
   0   6  12       83.29       83.67      1.99 o
   1   6  12       49.26       35.77      2.40 o
   2   6  12      331.68      295.42      2.64 o
   3   6  12       10.11        9.34      1.18 o
   4   6  12      104.89      108.60      8.67 o
   5   6  12       40.64       33.99      3.81 o
   6   6  12      359.64      311.16      2.82 o
   7   6  12       35.37       35.62      1.51 o
   8   6  12      110.68       96.61      1.65 o
   9   6  12       42.00       48.40      1.20 o
  10   6  12       17.10       17.85      1.17 o
  11   6  12      118.29      111.03      1.43 o
  12   6  12      127.87      144.37      3.09 o
  -6   7  12        6.23        1.54      0.58 o
  -5   7  12       33.27       27.32      2.74 o
  -4   7  12       17.14       14.89      0.82 o
  -3   7  12       39.47       42.73      1.55 o
  -2   7  12       15.38       19.31      1.44 o
  -1   7  12      149.35      135.79      2.43 o
   0   7  12      928.66      802.43      4.05 o
   1   7  12       12.63       15.57      1.32 o
   2   7  12      230.66      210.17      3.54 o
   3   7  12      226.50      236.32     12.77 o
   4   7  12        7.32        8.28      1.14 o
   5   7  12      489.25      426.94      4.80 o
   6   7  12        0.65        0.54      1.07 o
   7   7  12        0.24        0.16      0.70 o
   8   7  12      392.37      385.19      3.12 o
   9   7  12      556.99      528.54     11.22 o
  10   7  12      133.64      137.17      2.07 o
  11   7  12       84.78       94.30      1.40 o
  12   7  12      158.83      182.20      9.74 o
  -5   8  12      143.65      186.27      2.25 o
  -4   8  12       24.28       22.77      1.40 o
  -3   8  12        0.54        0.98      0.98 o
  -2   8  12       87.04       91.87      2.16 o
  -1   8  12       10.62       14.14      1.43 o
   0   8  12       90.72       87.11      2.27 o
   1   8  12      823.07      790.28     28.90 o
   2   8  12       32.82       32.41      1.13 o
   3   8  12        0.04        0.87      0.74 o
   4   8  12        0.01        0.96      0.59 o
   5   8  12      159.27      112.85      2.63 o
   6   8  12      297.61      264.78      3.88 o
   7   8  12      242.69      203.37      2.49 o
   8   8  12       65.46       64.66      1.49 o
   9   8  12      155.02      148.18      2.07 o
  10   8  12        7.70       11.71      0.86 o
  11   8  12      108.29      120.30      3.34 o
  12   8  12       25.72       34.71      0.77 o
  -4   9  12      673.99      733.96     25.76 o
  -3   9  12       96.54       88.63      1.72 o
  -2   9  12      257.56      274.83      3.17 o
  -1   9  12      262.45      251.48      3.26 o
   0   9  12      192.61      208.40      3.09 o
   1   9  12        7.35        7.06      0.79 o
   2   9  12      260.99      261.13      2.52 o
   3   9  12      347.77      342.14     15.68 o
   4   9  12        2.84        1.61      0.77 o
   5   9  12      803.48      802.74     32.70 o
   6   9  12      165.38      137.55      6.28 o
   7   9  12      128.40      114.66      1.93 o
   8   9  12        0.79        0.77      0.72 o
   9   9  12       73.38       77.39      6.66 o
  10   9  12       77.24       76.68      2.28 o
  11   9  12       34.31       42.74      1.42 o
  12   9  12       90.26      105.44      4.11 o
  -3  10  12       31.58       35.61      0.81 o
  -2  10  12       19.54       15.38      1.08 o
  -1  10  12       84.40       75.63      1.86 o
   0  10  12        8.07        8.00      1.16 o
   1  10  12       36.84       33.70      2.39 o
   2  10  12       19.31       17.72      2.33 o
   3  10  12      120.31      130.14      7.34 o
   4  10  12        9.61       10.12      1.30 o
   5  10  12      171.56      163.12     12.58 o
   6  10  12      419.41      362.15     15.33 o
   7  10  12        1.32        0.81      1.45 o
   8  10  12       89.57       94.44      3.26 o
   9  10  12       13.07       14.75      3.15 o
  10  10  12       31.32       38.96      1.17 o
  11  10  12      182.16      214.03      2.04 o
  12  10  12       43.99       45.53      2.10 o
  -2  11  12       17.08       17.97      0.90 o
  -1  11  12      299.82      276.43      2.79 o
   0  11  12      481.60      443.16      3.77 o
   1  11  12      395.38      408.07     16.37 o
   2  11  12      111.97      110.41      2.02 o
   3  11  12       15.06       13.41      0.98 o
   4  11  12       77.32       75.80      2.20 o
   5  11  12      138.71      128.52     11.97 o
   6  11  12       70.47       74.58      2.26 o
   7  11  12      117.54      120.45      1.90 o
   8  11  12        1.10        1.98      0.96 o
   9  11  12       41.21       48.59      1.65 o
  10  11  12       58.74       66.72      2.60 o
  11  11  12      172.60      194.36      1.76 o
  12  11  12       28.29       28.65      0.91 o
  -1  12  12       77.55       78.62      1.32 o
   0  12  12       84.10       71.09      1.46 o
   1  12  12       51.28       50.41      1.37 o
   2  12  12      228.85      245.05      2.33 o
   3  12  12       30.73       26.65      1.36 o
   4  12  12       10.39       10.60      1.19 o
   5  12  12      189.84      186.09      4.30 o
   6  12  12      146.02      132.49      2.90 o
   7  12  12      107.01      112.78      1.90 o
   8  12  12      146.65      148.76      2.12 o
   9  12  12       80.90       85.25      8.11 o
  10  12  12      156.73      176.38      2.56 o
  11  12  12       13.54       14.61      0.86 o
   0  13  12       11.74       13.87      0.69 o
   1  13  12       12.26       11.68      0.93 o
   2  13  12       33.13       26.91      2.20 o
   3  13  12        6.24        5.33      0.92 o
   4  13  12       13.01       19.79      0.81 o
   5  13  12       11.33       14.51      0.74 o
   6  13  12      276.84      285.22      4.95 o
   7  13  12      363.11      407.27      3.87 o
   8  13  12      117.51      119.31      2.75 o
   9  13  12       10.67       15.54      0.99 o
  10  13  12       95.75      102.63      1.66 o
   2  14  12      217.25      245.98      2.02 o
   3  14  12       65.88       61.77      1.25 o
   4  14  12       11.75        8.24      0.73 o
   5  14  12       97.10      105.18      1.59 o
   6  14  12        0.83        1.45      0.58 o
   7  14  12        4.33        3.84      0.49 o
   0  -6  13      149.09      136.49      1.28 o
  -4  -5  13      100.06      125.17      1.53 o
  -3  -5  13      197.79      235.65      2.81 o
  -2  -5  13       59.01       55.73      4.33 o
  -1  -5  13        6.05        8.09      0.48 o
   0  -5  13       24.61       26.40      0.88 o
   1  -5  13      102.06      133.28      8.31 o
   2  -5  13       28.69       30.28      0.92 o
   3  -5  13       15.66       16.39      0.71 o
  -5  -4  13      240.58      270.99      1.73 o
  -4  -4  13       30.31       34.75      1.47 o
  -3  -4  13      216.16      217.77      2.50 o
  -2  -4  13       10.91       14.25      0.83 o
  -1  -4  13       67.16       66.98      2.95 o
   0  -4  13      226.50      206.02      5.48 o
   1  -4  13      159.24      169.51     10.57 o
   2  -4  13      195.63      191.16      2.22 o
   3  -4  13       25.74       25.11      1.02 o
   4  -4  13       26.71       29.34      0.98 o
   5  -4  13      135.70      161.20      1.60 o
  -6  -3  13        4.76        5.16      0.77 o
  -5  -3  13        0.95        1.59      1.00 o
  -4  -3  13        0.80        1.10      0.88 o
  -3  -3  13      203.91      204.56      2.68 o
  -2  -3  13       12.28       15.75      1.19 o
  -1  -3  13       67.36       63.25      1.08 o
   0  -3  13       41.47       41.59      1.23 o
   1  -3  13      340.06      357.28     21.12 o
   2  -3  13       34.27       30.74      1.53 o
   3  -3  13        1.81        3.10      0.83 o
   4  -3  13       27.67       29.03      1.15 o
   5  -3  13      291.55      293.25      2.66 o
   6  -3  13      168.18      179.24      1.82 o
  -6  -2  13       30.78       33.10      0.74 o
  -5  -2  13       21.24       21.94      1.08 o
  -4  -2  13       87.78      101.28      2.01 o
  -3  -2  13      113.51      114.21      2.21 o
  -2  -2  13      173.38      171.74      2.65 o
  -1  -2  13       14.62       18.03      0.77 o
   0  -2  13      209.70      193.42      1.57 o
   1  -2  13       39.24       37.20      1.55 o
   2  -2  13      664.00      643.62     33.94 o
   3  -2  13      111.48       95.75      1.94 o
   4  -2  13        0.88        0.62      0.97 o
   5  -2  13        0.02        2.71      1.67 o
   6  -2  13       65.08       67.15      1.90 o
   7  -2  13       68.88       74.04      1.75 o
   8  -2  13       77.73       76.54      1.37 o
  -6  -1  13       19.83       20.50      0.77 o
  -5  -1  13      143.48      153.43      2.23 o
  -4  -1  13       65.45       62.12      1.75 o
  -3  -1  13      156.87      150.94      2.56 o
  -2  -1  13      204.75      177.68      2.07 o
  -1  -1  13      484.65      428.71      7.02 o
   0  -1  13      147.20      133.80      1.79 o
   1  -1  13      341.29      284.51      3.34 o
   2  -1  13      250.75      235.96      2.03 o
   3  -1  13        0.97        1.90      1.85 o
   4  -1  13      400.58      355.66      5.01 o
   5  -1  13      126.24      123.81      3.15 o
   6  -1  13       35.62       30.84      2.47 o
   7  -1  13        0.98        1.14      0.62 o
   8  -1  13       17.09       19.99      0.68 o
   9  -1  13       17.84       22.13      0.94 o
  -6   0  13        3.21        3.41      0.53 o
  -5   0  13      317.33      303.90      3.09 o
  -4   0  13       95.06       91.58      2.04 o
  -3   0  13       84.95       73.97      1.96 o
  -2   0  13        9.03        7.11      0.91 o
  -1   0  13      103.96       91.45      1.61 o
   0   0  13       52.00       51.19      1.25 o
   1   0  13      107.74      111.54      2.14 o
   2   0  13      153.79      131.98      3.09 o
   3   0  13       40.36       32.87      0.97 o
   4   0  13       71.82       60.19      1.43 o
   5   0  13        7.64        7.50      1.27 o
   6   0  13        6.02        6.17      0.84 o
   7   0  13       19.80       17.13      1.32 o
   8   0  13       17.85       19.83      1.50 o
   9   0  13       30.09       31.79      1.30 o
  -6   1  13       40.12       50.07      1.22 o
  -5   1  13       40.66       45.41      3.15 o
  -4   1  13      441.71      402.59      3.85 o
  -3   1  13       96.49       83.28      2.06 o
  -2   1  13       40.63       34.40      1.54 o
  -1   1  13       40.65       43.23      1.54 o
   0   1  13      208.00      213.59      9.56 o
   1   1  13      288.81      268.51      3.62 o
   2   1  13        0.04        1.18      0.66 o
   3   1  13       18.99       20.13      0.87 o
   4   1  13       30.53       28.31      1.23 o
   5   1  13       21.79       18.12      1.01 o
   6   1  13      126.46      110.14      2.78 o
   7   1  13       53.23       55.45      1.30 o
   8   1  13      354.84      349.35      8.89 o
   9   1  13       36.29       44.40      1.57 o
  10   1  13       11.81       12.35      0.94 o
  -6   2  13       73.75       77.29      1.42 o
  -5   2  13       50.96       50.20      1.49 o
  -4   2  13       85.76       83.28      1.30 o
  -3   2  13      100.24       97.50      2.19 o
  -2   2  13       25.68       22.06      1.33 o
  -1   2  13      171.93      148.99      2.53 o
   0   2  13      127.02      126.05      2.26 o
   1   2  13      183.22      181.40      5.73 o
   2   2  13        6.26        4.30      0.56 o
   3   2  13      687.03      652.33      4.06 o
   4   2  13        2.02        1.00      0.65 o
   5   2  13      449.41      381.68      3.60 o
   6   2  13        0.26        3.10      2.82 o
   7   2  13      142.17      128.35      5.23 o
   8   2  13      165.82      165.90      3.11 o
   9   2  13        0.01        0.64      0.76 o
  10   2  13      207.17      219.56      2.65 o
  -6   3  13       18.62       23.29      0.96 o
  -5   3  13       43.31       41.50      3.75 o
  -4   3  13      147.17      166.63      1.72 o
  -3   3  13        0.39       -0.41      1.08 o
  -2   3  13       26.64       21.91      1.35 o
  -1   3  13      165.87      135.57      2.41 o
   0   3  13       46.44       38.05      1.49 o
   1   3  13       18.82       20.25      0.85 o
   2   3  13      141.94      121.64      1.19 o
   3   3  13      539.19      552.67      4.49 o
   4   3  13       20.65       14.79      1.50 o
   5   3  13       20.26       22.96      0.89 o
   6   3  13      464.95      431.00     14.20 o
   7   3  13       35.02       34.48      1.19 o
   8   3  13        9.12       10.04      0.84 o
   9   3  13       24.10       24.94      2.02 o
  10   3  13      127.45      119.01      2.10 o
  11   3  13        9.63       10.55      0.77 o
  -6   4  13      149.46      194.16      2.16 o
  -5   4  13      211.87      215.43      4.42 o
  -4   4  13       11.45       12.32      0.64 o
  -3   4  13       90.98       95.01      1.48 o
  -2   4  13      125.28      112.15      2.29 o
  -1   4  13        2.57        5.16      1.07 o
   0   4  13       86.70       75.35      1.86 o
   1   4  13       69.91       54.50      3.95 o
   2   4  13      225.18      185.86      2.81 o
   3   4  13        4.14        4.06      1.07 o
   4   4  13      341.37      360.58      2.25 o
   5   4  13        0.43        1.11      0.56 o
   6   4  13        0.32        1.82      0.82 o
   7   4  13        5.47        7.57      0.89 o
   8   4  13       15.40       15.22      0.89 o
   9   4  13     1006.57     1005.81     11.12 o
  10   4  13      334.65      312.03      3.19 o
  11   4  13       52.46       56.70      1.24 o
  -5   5  13       52.41       55.17      1.37 o
  -4   5  13      132.76      139.26      2.20 o
  -3   5  13       96.55       99.39      3.74 o
  -2   5  13       11.92       11.61      0.99 o
  -1   5  13       42.31       33.10      1.46 o
   0   5  13     1425.39     1226.81      6.55 o
   1   5  13      211.61      188.84      1.95 o
   2   5  13      408.62      352.35      9.55 o
   3   5  13       30.40       27.41      2.08 o
   4   5  13      195.66      161.86      6.71 o
   5   5  13        0.54        0.89      0.74 o
   6   5  13      294.87      294.33      8.35 o
   7   5  13       38.17       39.53      2.72 o
   8   5  13       11.88       10.43      0.63 o
   9   5  13        5.00        2.85      0.51 o
  10   5  13      165.88      164.39     12.34 o
  11   5  13        5.04        5.60      0.48 o
  -5   6  13       43.83       45.38      0.88 o
  -4   6  13        1.86        3.64      0.63 o
  -3   6  13      115.40      119.48      1.86 o
  -2   6  13      258.74      249.93      3.77 o
  -1   6  13       11.43       11.37      1.24 o
   0   6  13       93.60       84.75      1.98 o
   1   6  13      187.48      180.42      4.49 o
   2   6  13      776.19      686.80     15.79 o
   3   6  13      100.60       88.53      2.30 o
   4   6  13       53.40       46.35      2.76 o
   5   6  13       24.06       16.78      0.95 o
   6   6  13      623.69      556.85      5.51 o
   7   6  13      319.59      283.74      3.91 o
   8   6  13        4.43        4.55      0.71 o
   9   6  13        0.46        0.31      0.59 o
  10   6  13        3.77        5.35      0.64 o
  11   6  13      163.65      176.46      1.58 o
  12   6  13        2.14        1.44      0.61 o
  -5   7  13        1.41        2.49      0.67 o
  -4   7  13       19.68       26.17      1.48 o
  -3   7  13        2.06        5.01      0.88 o
  -2   7  13        4.29        2.65      1.12 o
  -1   7  13       71.33       67.75      3.43 o
   0   7  13      367.15      353.94      2.95 o
   1   7  13      172.57      152.89      5.51 o
   2   7  13      451.54      421.74     16.68 o
   3   7  13      197.63      183.00     12.69 o
   4   7  13       10.40        8.85      1.22 o
   5   7  13       29.58       26.88      1.61 o
   6   7  13      254.53      206.08      3.49 o
   7   7  13      129.78      120.25      2.68 o
   8   7  13        5.29        6.58      1.08 o
   9   7  13      105.69       99.46      1.52 o
  10   7  13        0.00        1.40      0.63 o
  11   7  13      115.37      120.85      4.02 o
  12   7  13       10.86       10.54      0.85 o
  -4   8  13       10.93        9.02      0.54 o
  -3   8  13        1.23        3.07      0.63 o
  -2   8  13       93.21      103.24      2.08 o
  -1   8  13        2.90        4.60      1.21 o
   0   8  13      118.94      120.87      2.52 o
   1   8  13       12.34       12.19      0.85 o
   2   8  13      368.82      366.02      2.95 o
   3   8  13      297.93      297.94      4.81 o
   4   8  13      114.26      106.53      1.64 o
   5   8  13     1232.56      998.75      7.38 o
   6   8  13       17.79       17.56      1.44 o
   7   8  13      303.87      273.46      5.33 o
   8   8  13       46.08       41.88      1.24 o
   9   8  13      323.91      304.94     12.34 o
  10   8  13        6.23        5.32      1.05 o
  11   8  13      104.37       97.50      1.86 o
  12   8  13       78.68       91.77      1.65 o
  -3   9  13       24.33       27.59      0.78 o
  -2   9  13      202.92      226.44      2.68 o
  -1   9  13        0.45        0.85      1.04 o
   0   9  13      348.25      329.83      3.78 o
   1   9  13      102.39      102.17      2.06 o
   2   9  13        0.53        1.08      0.71 o
   3   9  13      493.81      505.84     24.54 o
   4   9  13       51.60       67.01      3.19 o
   5   9  13       93.28       83.42      2.43 o
   6   9  13      222.83      212.67      4.94 o
   7   9  13      118.21      105.10      1.82 o
   8   9  13      150.68      147.10      2.02 o
   9   9  13       53.23       64.47      3.21 o
  10   9  13        1.27        2.03      0.97 o
  11   9  13       93.76       98.16      1.56 o
  12   9  13       41.68       34.82      1.10 o
  -3  10  13        5.42        1.81      0.40 o
  -2  10  13      158.11      172.90      2.07 o
  -1  10  13       31.30       30.49      1.28 o
   0  10  13        1.49        3.15      1.01 o
   1  10  13      130.26      146.36      3.59 o
   2  10  13        3.07        2.62      0.70 o
   3  10  13       27.88       28.52      2.37 o
   4  10  13        8.16        9.80      1.31 o
   5  10  13       48.59       55.89      4.33 o
   6  10  13      393.62      424.29     15.02 o
   7  10  13       29.11       31.12      1.17 o
   8  10  13        8.06        9.17      1.18 o
   9  10  13       16.79       13.73      0.84 o
  10  10  13       27.56       24.60      0.92 o
  11  10  13       50.01       49.47      1.19 o
  12  10  13        5.62        6.39      0.64 o
  -2  11  13       26.17       28.05      0.79 o
  -1  11  13       37.33       29.58      1.04 o
   0  11  13       16.23       14.81      1.02 o
   1  11  13      124.53      134.78      4.36 o
   2  11  13        0.09        0.33      0.62 o
   3  11  13      133.52      138.16      6.22 o
   4  11  13      152.76      154.15      2.84 o
   5  11  13       11.65       18.06      1.73 o
   6  11  13       28.20       29.13      2.56 o
   7  11  13       82.15       75.14      3.65 o
   8  11  13      274.09      280.93      2.52 o
   9  11  13       24.67       25.37      1.20 o
  10  11  13      100.40      103.93      1.37 o
  11  11  13      121.39      155.05      1.38 o
   0  12  13        1.49        2.41      0.63 o
   1  12  13       73.01       71.37      1.40 o
   2  12  13       11.62       14.14      0.90 o
   3  12  13        3.18        2.28      0.84 o
   4  12  13       50.63       49.98      1.66 o
   5  12  13       25.50       23.81      0.87 o
   6  12  13        0.64        1.48      0.65 o
   7  12  13      290.88      291.57     10.42 o
   8  12  13      643.14      678.34     13.88 o
   9  12  13       52.32       52.26      1.08 o
  10  12  13       76.59       87.74      1.69 o
  11  12  13        2.23        3.73      0.56 o
   1  13  13      101.56       98.81      1.42 o
   2  13  13       10.86        9.71      0.79 o
   3  13  13      209.36      213.77      2.40 o
   4  13  13       13.93       19.87      0.71 o
   5  13  13       80.47       84.49      1.15 o
   6  13  13      107.92      101.69      1.99 o
   7  13  13      393.73      430.83      8.83 o
   8  13  13      334.94      400.35     10.00 o
   9  13  13       33.13       37.77      1.10 o
  10  13  13       11.95        9.36      0.65 o
   4  14  13       26.96       35.39      0.87 o
   5  14  13       14.54       13.51      0.67 o
  -3  -4  14       59.37       67.62      0.93 o
  -2  -4  14        8.96        7.62      0.70 o
  -1  -4  14      163.55      175.18     13.57 o
   0  -4  14       27.06       26.36      2.90 o
   1  -4  14      258.86      273.79     17.25 o
   2  -4  14       15.74       14.04      0.72 o
   3  -4  14        4.68        3.67      0.56 o
  -4  -3  14       33.34       32.95      3.60 o
  -3  -3  14      211.78      229.83      2.35 o
  -2  -3  14        2.69        4.43      0.81 o
  -1  -3  14       81.23       81.33      2.60 o
   0  -3  14       48.93       47.79      4.40 o
   1  -3  14       62.36       79.30      6.54 o
   2  -3  14      160.78      132.56      1.86 o
   3  -3  14        0.51        0.31      0.66 o
   4  -3  14      131.39      124.16      1.66 o
   5  -3  14      116.93      146.14      1.60 o
  -5  -2  14      141.53      155.99      4.53 o
  -4  -2  14        0.85        0.73      0.76 o
  -3  -2  14        1.11        2.51      0.89 o
  -2  -2  14      354.82      343.52      3.18 o
  -1  -2  14       38.07       44.82      1.81 o
   0  -2  14        1.20        1.97      0.52 o
   1  -2  14       20.31       22.37      2.98 o
   2  -2  14       21.44       16.50      1.00 o
   3  -2  14        0.37        0.26      0.77 o
   4  -2  14       18.97       14.33      0.99 o
   5  -2  14       17.85       13.93      0.89 o
  -5  -1  14       20.66       27.00      1.62 o
  -4  -1  14        0.01       -0.25      0.82 o
  -3  -1  14       16.33       17.57      1.15 o
  -2  -1  14       69.45       62.00      1.67 o
  -1  -1  14       96.02       97.91      1.94 o
   0  -1  14      163.75      157.81      2.67 o
   1  -1  14       87.45       84.64      4.80 o
   2  -1  14        0.12        0.52      0.51 o
   3  -1  14       50.37       40.30      1.40 o
   4  -1  14       79.73       79.11      1.77 o
   5  -1  14        6.82        6.55      0.89 o
   6  -1  14       51.00       50.30      2.02 o
   7  -1  14       42.31       55.31      0.98 o
  -5   0  14        1.57        1.87      0.56 o
  -4   0  14       94.03       98.07      1.85 o
  -3   0  14      381.03      378.03      3.58 o
  -2   0  14      266.56      264.93      3.12 o
  -1   0  14       73.65       64.34      1.69 o
   0   0  14       54.19       55.79      1.50 o
   1   0  14       23.95       22.76      0.70 o
   2   0  14       98.49       96.97      1.81 o
   3   0  14       61.35       57.15      1.66 o
   4   0  14        2.54        1.95      0.92 o
   5   0  14       10.45        8.59      1.13 o
   6   0  14        2.13        0.99      0.70 o
   7   0  14        1.39        0.60      1.04 o
   8   0  14        7.43        8.73      0.71 o
   9   0  14       86.03      101.03      1.48 o
  -5   1  14       64.57       91.59      2.83 o
  -4   1  14        9.45       10.47      1.05 o
  -3   1  14      110.61      111.62      2.16 o
  -2   1  14        0.30        0.28      0.97 o
  -1   1  14       57.64       54.37      1.27 o
   0   1  14       33.34       26.09      1.75 o
   1   1  14      145.69      128.46      1.57 o
   2   1  14       10.85       17.28      0.79 o
   3   1  14      162.69      146.38      4.23 o
   4   1  14      186.98      162.46      2.10 o
   5   1  14       22.29       23.26      3.27 o
   6   1  14       52.98       53.84      1.31 o
   7   1  14       14.59       16.89      0.89 o
   8   1  14        7.01        8.92      0.67 o
   9   1  14       10.90       12.28      0.95 o
  -5   2  14      336.90      393.15      3.03 o
  -4   2  14        0.26        0.95      0.53 o
  -3   2  14      247.52      232.89      2.95 o
  -2   2  14       26.61       26.73      1.38 o
  -1   2  14       35.22       35.00      1.46 o
   0   2  14      196.98      182.39      2.07 o
   1   2  14       69.83       66.36      1.65 o
   2   2  14        0.13        1.86      0.45 o
   3   2  14      134.49      127.49      2.74 o
   4   2  14      126.50      124.61      3.77 o
   5   2  14      109.03      107.56      4.52 o
   6   2  14      196.28      184.25      9.82 o
   7   2  14      115.60      118.35      1.75 o
   8   2  14       42.34       38.38      2.46 o
   9   2  14       38.77       36.37      1.64 o
  10   2  14       31.38       33.62      1.04 o
  -5   3  14        5.81        3.55      0.77 o
  -4   3  14       11.93        9.91      0.63 o
  -3   3  14      189.93      184.10      4.95 o
  -2   3  14      110.28       96.92      2.09 o
  -1   3  14        5.63       54.57      1.65 o
   0   3  14       24.78       20.79      1.20 o
   1   3  14       22.10       25.75      0.80 o
   2   3  14       49.66       53.71      1.10 o
   3   3  14        1.21        2.77      0.61 o
   4   3  14        2.76        4.76      0.67 o
   5   3  14       46.75       47.29      1.53 o
   6   3  14       19.80       22.96      1.61 o
   7   3  14        4.53       11.02      1.29 o
   8   3  14      356.56      326.82      3.21 o
   9   3  14      354.55      340.40      8.18 o
  10   3  14        8.80        6.27      1.20 o
  -4   4  14       18.69       20.27      0.72 o
  -3   4  14       20.02       20.82      1.35 o
  -2   4  14       42.06       46.56      1.62 o
  -1   4  14        7.73        6.61      1.07 o
   0   4  14       80.06       64.96      1.71 o
   1   4  14      454.16      412.48      4.78 o
   2   4  14       28.98       26.18      0.92 o
   3   4  14      322.52      283.61      2.95 o
   4   4  14      146.95      123.75      4.42 o
   5   4  14     1610.37     1556.38     10.70 o
   6   4  14      127.38      109.29      3.55 o
   7   4  14      124.36      118.10      2.17 o
   8   4  14       14.20       16.73      1.74 o
   9   4  14      251.54      241.56      1.98 o
  10   4  14       23.37       21.46      1.00 o
  -4   5  14       22.13       26.62      0.93 o
  -3   5  14        5.01        5.32      0.70 o
  -2   5  14        0.00       -0.17      0.75 o
  -1   5  14      219.98      187.37      2.74 o
   0   5  14       63.25       62.51      1.70 o
   1   5  14        5.55        9.86      0.72 o
   2   5  14        4.33        3.69      1.08 o
   3   5  14      189.94      167.34      4.27 o
   4   5  14      830.48      748.21     37.21 o
   5   5  14      369.94      338.65     17.47 o
   6   5  14       26.01       23.61      1.30 o
   7   5  14        0.49        0.67      0.75 o
   8   5  14       13.46       12.94      0.82 o
   9   5  14      112.34      121.67      1.47 o
  10   5  14        5.05        5.02      0.77 o
  -4   6  14       86.12       94.05      5.13 o
  -3   6  14      118.25      140.03     15.70 o
  -2   6  14      990.75      962.37     13.74 o
  -1   6  14      678.52      648.40     16.72 o
   0   6  14      173.14      177.89      2.59 o
   1   6  14       12.44       13.68      1.11 o
   2   6  14       46.35       42.49      1.24 o
   3   6  14       37.58       37.34      1.96 o
   4   6  14      143.11      125.30      9.70 o
   5   6  14        1.22        2.00      0.85 o
   6   6  14       41.26       32.57      1.66 o
   7   6  14       37.60       35.02      1.64 o
   8   6  14       85.71       76.63      1.99 o
   9   6  14      191.35      186.11      2.57 o
  10   6  14       31.14       35.84      1.28 o
  11   6  14       10.15       11.61      0.75 o
  -4   7  14      116.51      147.63      1.14 o
  -3   7  14       92.77      102.23      4.34 o
  -2   7  14      249.41      291.22     21.88 o
  -1   7  14      292.70      279.02      3.39 o
   0   7  14      371.38      325.45      2.52 o
   1   7  14       25.85       29.05      1.04 o
   2   7  14      139.04      136.48      2.88 o
   3   7  14       13.14       11.31      1.68 o
   4   7  14      263.39      222.84      3.56 o
   5   7  14       29.69       24.26      1.63 o
   6   7  14       22.90       24.69      1.54 o
   7   7  14      146.33      140.17      2.74 o
   8   7  14       19.50       19.57      1.24 o
   9   7  14       71.24       73.05      1.30 o
  10   7  14        0.00       -0.22      0.82 o
  11   7  14      107.88      112.34      1.68 o
  -3   8  14      195.59      259.52     13.18 o
  -2   8  14        0.13        0.97      0.57 o
  -1   8  14       26.05       25.17      1.35 o
   0   8  14        9.83        7.58      1.17 o
   1   8  14       36.84       37.69      1.39 o
   2   8  14       93.84       93.54      1.57 o
   3   8  14      281.42      273.59      8.38 o
   4   8  14        1.52        1.83      0.57 o
   5   8  14       11.95        7.29      0.83 o
   6   8  14      429.89      379.52     10.98 o
   7   8  14       36.12       35.65      1.36 o
   8   8  14        8.10        5.45      0.76 o
   9   8  14       50.30       49.56      1.13 o
  10   8  14       30.21       24.55      1.24 o
  11   8  14       34.39       31.87      1.07 o
  -3   9  14        0.49        2.25      0.52 o
  -2   9  14      121.41      141.76      3.78 o
  -1   9  14       75.76       67.51      1.63 o
   0   9  14        9.05        6.91      1.08 o
   1   9  14        0.18        0.52      0.67 o
   2   9  14        0.88        2.32      1.30 o
   3   9  14        0.84        1.59      0.69 o
   4   9  14       47.78       53.05      4.49 o
   5   9  14      214.41      211.70     10.31 o
   6   9  14      529.58      490.59     11.67 o
   7   9  14        1.67        5.47      0.96 o
   8   9  14       16.93       16.21      0.89 o
   9   9  14      126.20      132.94      3.01 o
  10   9  14        5.49        7.35      0.94 o
  11   9  14       60.11       67.32      2.20 o
  -2  10  14       50.35       57.04      1.09 o
  -1  10  14        1.77        2.71      0.76 o
   0  10  14       19.45       23.57      1.19 o
   1  10  14       22.79       28.74      1.29 o
   2  10  14      143.14      160.06      1.75 o
   3  10  14      119.74      130.15      3.72 o
   4  10  14      151.08      152.45      2.81 o
   5  10  14      248.96      244.20     22.00 o
   6  10  14      191.54      179.39      9.82 o
   7  10  14        6.88        6.28      0.78 o
   8  10  14       67.44       72.23      1.38 o
   9  10  14       79.72       91.78      1.44 o
  10  10  14       23.85       24.32      1.24 o
  11  10  14        2.95        2.34      0.57 o
  -1  11  14        1.61        3.19      0.56 o
   0  11  14       37.21       51.85      1.22 o
   1  11  14       77.71       74.83      1.52 o
   2  11  14        2.11        2.94      0.54 o
   3  11  14        0.07        0.49      0.58 o
   4  11  14       27.20       24.74      1.37 o
   5  11  14        1.05        1.66      1.06 o
   6  11  14       30.69       33.69      2.44 o
   7  11  14       16.50       24.67      2.32 o
   8  11  14      569.45      598.71     12.76 o
   9  11  14       32.12       35.19      1.66 o
  10  11  14       23.02       30.44      1.15 o
  11  11  14        7.75        7.57      0.62 o
   1  12  14       77.96       88.77      1.27 o
   2  12  14       33.47       33.09      0.94 o
   3  12  14      141.04      149.03      2.09 o
   4  12  14      258.29      241.72     17.63 o
   5  12  14       78.39       78.59      1.21 o
   6  12  14       68.75       67.56      4.51 o
   7  12  14       74.71       79.90      1.24 o
   8  12  14      408.79      453.11      4.12 o
   9  12  14      101.68      114.60      3.53 o
  10  12  14        4.25        3.43      0.63 o
   3  13  14      144.34      157.15      1.70 o
   4  13  14        4.01        3.74      0.59 o
   5  13  14       33.16       40.32      1.32 o
   6  13  14        0.17        0.95      0.70 o
   7  13  14       21.63       25.34      1.00 o
   8  13  14      228.39      240.63      5.82 o
  -2  -3  15      138.05      170.58      1.56 o
  -1  -3  15      114.45      127.40      1.39 o
   0  -3  15      549.53      655.31      2.76 o
   1  -3  15        5.09        5.05      0.55 o
   2  -3  15      265.68      255.59      2.00 o
   3  -3  15        1.89        5.17      0.76 o
  -3  -2  15       48.00       59.52      1.14 o
  -2  -2  15        0.47        0.55      0.67 o
  -1  -2  15      166.85      185.87      1.97 o
   0  -2  15      186.15      184.81      7.82 o
   1  -2  15       54.99       51.77      2.41 o
   2  -2  15        3.02        5.59      0.71 o
   3  -2  15        3.57        4.67      0.68 o
   4  -2  15        0.52        0.86      0.60 o
   5  -2  15       22.57       14.24      0.72 o
  -4  -1  15        1.08        0.74      0.45 o
  -3  -1  15      207.09      227.88      2.25 o
  -2  -1  15      243.56      247.78      2.49 o
  -1  -1  15        0.11        1.62      0.76 o
   0  -1  15        5.69        7.05      0.51 o
   1  -1  15       12.99       13.30      0.48 o
   2  -1  15      153.25      147.10      2.03 o
   3  -1  15       12.80       11.31      0.89 o
   4  -1  15      151.91      151.96      2.05 o
   5  -1  15      155.81      166.21      2.02 o
   6  -1  15        0.09        0.61      0.57 o
  -4   0  15       18.07       17.09      1.36 o
  -3   0  15       28.01       27.74      1.12 o
  -2   0  15      159.38      162.13      2.19 o
  -1   0  15       39.09       31.47      1.20 o
   0   0  15        1.68        3.82      0.80 o
   1   0  15       35.23       30.17      1.15 o
   2   0  15        1.07        3.64      0.58 o
   3   0  15       10.87       12.76      1.00 o
   4   0  15        5.58        3.78      0.86 o
   5   0  15       29.42       27.87      1.17 o
   6   0  15       66.89       70.92      1.56 o
   7   0  15       43.64       37.95      1.06 o
  -4   1  15       70.36       73.63      2.89 o
  -3   1  15      174.60      186.24      2.30 o
  -2   1  15      197.03      207.08      2.51 o
  -1   1  15        4.85        5.55      0.91 o
   0   1  15       16.05       11.98      0.98 o
   1   1  15      105.03       97.38      1.33 o
   2   1  15       18.49       15.00      0.55 o
   3   1  15      226.62      207.45      5.89 o
   4   1  15        0.99        1.92      0.93 o
   5   1  15        1.74        2.30      0.66 o
   6   1  15        9.02        9.18      0.98 o
   7   1  15       10.61       11.79      0.91 o
   8   1  15       38.02       38.05      0.98 o
  -4   2  15        5.23        9.29      0.84 o
  -3   2  15        1.74        1.95      0.53 o
  -2   2  15        0.16        0.55      0.86 o
  -1   2  15       14.92       14.85      1.08 o
   0   2  15       64.79       63.52      1.57 o
   1   2  15       46.34       36.54      0.90 o
   2   2  15      237.74      224.08      2.49 o
   3   2  15       18.58       19.83      0.75 o
   4   2  15      267.56      252.22      2.30 o
   5   2  15      130.70      130.06      5.76 o
   6   2  15        8.63       10.31      1.09 o
   7   2  15       12.51       14.33      1.73 o
   8   2  15       23.54       19.65      0.72 o
  -4   3  15       32.29       37.62      1.15 o
  -3   3  15       81.17       86.71      6.00 o
  -2   3  15       25.05       24.10      1.21 o
  -1   3  15       37.78       38.08      1.38 o
   0   3  15      113.47      133.90      2.14 o
   1   3  15        0.97        1.19      0.50 o
   2   3  15      150.40      131.97      2.43 o
   3   3  15      133.83      134.99      1.98 o
   4   3  15      132.51      117.97      4.06 o
   5   3  15       36.23       38.15      1.66 o
   6   3  15        0.08        0.46      1.03 o
   7   3  15        8.64        5.92      0.73 o
   8   3  15        2.00        2.34      0.60 o
   9   3  15        0.98        1.27      0.43 o
  -3   4  15       28.38       29.05      1.61 o
  -2   4  15       39.73       39.53      2.27 o
  -1   4  15        1.01        0.65      0.91 o
   0   4  15      329.39      316.59      2.54 o
   1   4  15      108.09      110.18      1.67 o
   2   4  15       72.42       91.97      2.58 o
   3   4  15      110.64       91.10      1.70 o
   4   4  15      156.45      139.20      3.58 o
   5   4  15       35.63       28.59      1.12 o
   6   4  15      322.91      329.04      3.90 o
   7   4  15      314.97      294.30     12.36 o
   8   4  15       16.94       16.73      0.77 o
   9   4  15      195.08      205.84      1.58 o
  -3   5  15       12.90       17.55      1.44 o
  -2   5  15      309.85      296.88     15.61 o
  -1   5  15       12.68       14.77      1.45 o
   0   5  15      180.86      168.07      2.38 o
   1   5  15      290.27      267.97      1.87 o
   2   5  15        0.01        0.86      0.52 o
   3   5  15        5.64       10.83      0.87 o
   4   5  15        0.06        0.98      1.07 o
   5   5  15        1.46        0.93      0.86 o
   6   5  15      279.92      255.58      3.54 o
   7   5  15       20.17       17.33      1.27 o
   8   5  15        1.12        0.35      0.80 o
   9   5  15       46.93       40.15      1.18 o
  10   5  15       46.57       35.05      1.02 o
  -3   6  15       35.00       41.17      1.07 o
  -2   6  15      143.94      140.58      2.09 o
  -1   6  15        2.88        3.62      0.71 o
   0   6  15       20.54       19.28      0.88 o
   1   6  15      111.15      115.12      1.44 o
   2   6  15        0.82        3.39      0.56 o
   3   6  15       79.49       68.11      4.58 o
   4   6  15       50.88       50.35      1.68 o
   5   6  15      239.60      239.80     27.16 o
   6   6  15        1.61        0.27      1.10 o
   7   6  15        4.61        4.60      1.03 o
   8   6  15        0.47        0.82      0.86 o
   9   6  15       92.57       99.80      1.31 o
  10   6  15       30.50       26.21      1.01 o
  -3   7  15       89.27       94.20      1.33 o
  -2   7  15       11.35       15.66      0.94 o
  -1   7  15       64.75       68.64      1.73 o
   0   7  15        1.42        0.86      1.03 o
   1   7  15      325.63      311.68     11.00 o
   2   7  15       44.53       44.09      1.55 o
   3   7  15        0.35        2.93      1.01 o
   4   7  15       64.84       59.52      1.94 o
   5   7  15       13.12       11.82      1.31 o
   6   7  15      381.01      340.31      4.07 o
   7   7  15       28.88       23.71      1.35 o
   8   7  15      161.23      154.30      2.49 o
   9   7  15       24.61       25.39      0.81 o
  10   7  15       31.12       32.42      1.15 o
  -2   8  15      104.47      125.10      1.71 o
  -1   8  15       28.19       29.87      1.21 o
   0   8  15        4.40        4.20      0.99 o
   1   8  15        2.18        2.44      1.02 o
   2   8  15        0.31        1.68      0.82 o
   3   8  15       22.23       19.72      0.90 o
   4   8  15       94.74       98.08      7.90 o
   5   8  15        0.82        0.62      0.67 o
   6   8  15       91.15       81.18      6.00 o
   7   8  15        1.97        1.73      0.72 o
   8   8  15       15.94       14.55      0.80 o
   9   8  15        7.83        6.40      0.63 o
  10   8  15        1.76        3.57      0.79 o
  11   8  15        0.02        2.53      0.56 o
  -2   9  15      150.07      171.16      1.63 o
  -1   9  15       98.14       99.99      1.64 o
   0   9  15        0.60        1.37      0.86 o
   1   9  15        2.65        2.98      0.95 o
   2   9  15       13.64       13.73      0.74 o
   3   9  15       52.82       56.69      1.90 o
   4   9  15       61.89       73.33      6.45 o
   5   9  15        0.88        2.18      0.68 o
   6   9  15       35.14       32.28      1.06 o
   7   9  15       97.60       94.69      1.54 o
   8   9  15        4.40        2.83      0.66 o
   9   9  15       76.61       83.30      1.34 o
  10   9  15        3.60        5.02      0.78 o
  -1  10  15       60.60       78.73      1.21 o
   0  10  15        0.01        0.77      0.70 o
   1  10  15        2.93        1.80      0.79 o
   2  10  15      141.75      156.30      1.52 o
   3  10  15        0.07        1.42      0.59 o
   4  10  15       20.44       21.03      1.25 o
   5  10  15        5.81        6.59      1.06 o
   6  10  15       42.60       50.90      1.63 o
   7  10  15       96.87      105.66      1.52 o
   8  10  15       82.78       87.85      1.34 o
   9  10  15      137.61      143.97      1.44 o
  10  10  15        0.02        1.03      0.63 o
   1  11  15       43.91       47.18      1.07 o
   2  11  15      223.41      258.33      1.58 o
   3  11  15      106.29      108.16      6.29 o
   4  11  15       28.86       27.98      1.24 o
   5  11  15        0.02        0.11      0.87 o
   6  11  15        0.83        1.62      0.81 o
   7  11  15       46.57       46.10      1.01 o
   8  11  15       16.93       19.85      0.76 o
   9  11  15      236.75      283.08      4.97 o
  10  11  15       11.99       11.13      0.69 o
   3  12  15      173.76      178.51     20.17 o
   4  12  15        6.25        6.89      0.87 o
   5  12  15       54.12       62.05      1.46 o
   6  12  15       34.56       39.99      1.25 o
   7  12  15       50.68       53.82      0.84 o
   8  12  15       22.01       22.51      0.62 o
   6  13  15       21.92       20.07      0.78 o
   7  13  15      266.99      302.19      2.24 o
  -1  -1  16       81.13       95.93      1.25 o
   0  -1  16       77.38       92.31      1.18 o
   2  -1  16        0.57        0.91      0.58 o
   3  -1  16        3.83        2.80      0.41 o
   4  -1  16      111.06      139.23      1.64 o
  -2   0  16        7.70        8.36      0.69 o
  -1   0  16       23.43       28.86      0.94 o
   0   0  16       22.65       39.45      0.99 o
   1   0  16      232.79      275.21      2.04 o
   2   0  16        0.56        1.91      0.46 o
   3   0  16      258.86      272.85      1.82 o
   4   0  16       66.57       77.20      1.50 o
   5   0  16       75.73       83.80      1.47 o
   6   0  16       25.12       31.46      0.88 o
  -3   1  16       17.04       28.85      0.89 o
  -2   1  16      102.34      132.62      1.71 o
  -1   1  16      138.71      169.76      1.97 o
   0   1  16       11.59       18.86      0.87 o
   1   1  16      212.75      248.58      2.16 o
   2   1  16       77.09       68.97      1.52 o
   3   1  16       46.84       42.56      1.36 o
   4   1  16       73.35       78.72      1.72 o
   5   1  16        4.56        8.01      0.85 o
   6   1  16       27.66       30.73      1.05 o
   7   1  16       52.91       64.37      1.15 o
  -3   2  16       24.46       22.36      0.87 o
  -2   2  16       61.93       73.40      1.42 o
  -1   2  16       53.74       64.45      1.38 o
   0   2  16       19.96       20.28      0.95 o
   1   2  16       25.74       23.92      0.92 o
   2   2  16       42.43       44.57      1.36 o
   3   2  16        7.46        8.18      0.94 o
   4   2  16        4.37        4.75      0.92 o
   5   2  16       57.49       51.24      1.53 o
   6   2  16        1.81        1.59      0.77 o
   7   2  16       66.13       80.87      1.48 o
  -3   3  16        8.55        9.81      0.76 o
  -2   3  16       41.65       46.94      4.39 o
  -1   3  16        1.46        1.81      0.77 o
   0   3  16       23.04       31.30      1.11 o
   1   3  16      141.57      151.88      1.91 o
   2   3  16        8.67        8.57      0.85 o
   3   3  16        2.84        2.84      0.85 o
   4   3  16       35.63       30.39      1.37 o
   5   3  16      114.81      108.37      2.17 o
   6   3  16        5.11        3.25      0.88 o
   7   3  16        6.22        8.82      0.83 o
   8   3  16        6.93        6.10      0.65 o
  -2   4  16       90.30       93.25      6.25 o
  -1   4  16        3.96        5.80      0.86 o
   0   4  16      334.51      334.60      2.90 o
   1   4  16      177.90      179.65      2.11 o
   2   4  16       66.82       68.33      3.97 o
   3   4  16       34.31       34.83      1.42 o
   4   4  16      161.03      123.75      2.39 o
   5   4  16       55.82       51.71      1.68 o
   6   4  16      140.85      132.42      2.32 o
   7   4  16       43.44       38.72      1.32 o
   8   4  16       26.26       22.05      0.95 o
   9   4  16      201.18      205.79      1.99 o
  -2   5  16       82.72       84.36      5.02 o
  -1   5  16       71.30       65.54      5.81 o
   0   5  16       56.21       67.06      1.47 o
   1   5  16      236.58      251.04      2.48 o
   2   5  16       93.42       88.36      6.95 o
   3   5  16      520.80      497.67      4.41 o
   4   5  16      129.33      105.78      2.25 o
   5   5  16       13.86       13.78      1.18 o
   6   5  16      112.26       97.25      2.09 o
   7   5  16       59.53       60.56      1.62 o
   8   5  16       71.74       71.55      1.50 o
   9   5  16       52.90       63.78      1.97 o
  -2   6  16        2.77        3.71      0.65 o
  -1   6  16       32.47       36.32      1.23 o
   0   6  16       57.69       56.79      3.23 o
   1   6  16      433.54      440.78     27.71 o
   2   6  16       93.74       92.75      4.62 o
   3   6  16       56.58       58.13      1.69 o
   4   6  16       81.83       81.28      2.03 o
   5   6  16       34.77       32.58      1.50 o
   6   6  16        0.34       -0.07      0.91 o
   7   6  16      303.35      267.03      3.10 o
   8   6  16       12.88       10.04      0.86 o
   9   6  16       41.43       43.40      1.02 o
  -2   7  16       29.63       36.54      0.91 o
  -1   7  16       16.73       17.49      0.96 o
   0   7  16        1.39        2.58      0.89 o
   1   7  16       10.59       10.60      1.08 o
   2   7  16       78.38       81.88      3.95 o
   3   7  16      314.13      314.50     10.62 o
   4   7  16      275.05      274.15     21.35 o
   5   7  16       14.71       13.89      1.17 o
   6   7  16       36.82       38.48      1.46 o
   7   7  16        3.36        2.82      0.63 o
   8   7  16       74.54       72.46      1.16 o
   9   7  16       50.37       53.13      2.47 o
  10   7  16        1.18        1.78      0.55 o
  -1   8  16       71.98       84.82      1.38 o
   0   8  16      123.58      126.80      1.89 o
   1   8  16      166.87      173.39      2.33 o
   2   8  16      197.29      214.51      1.81 o
   3   8  16       28.44       31.63      0.90 o
   4   8  16        4.52        7.05      1.74 o
   5   8  16        1.26        1.63      0.80 o
   6   8  16       14.03       13.54      0.79 o
   7   8  16       13.77       13.37      0.80 o
   8   8  16       92.71      105.63      1.35 o
   9   8  16       39.66       42.13      1.29 o
  10   8  16        5.74        8.93      0.65 o
   0   9  16        0.95        1.05      0.66 o
   1   9  16       16.39       18.79      0.97 o
   2   9  16       23.48       23.54      0.98 o
   3   9  16       78.98       97.18      5.43 o
   4   9  16       22.86       22.44      1.59 o
   5   9  16      155.53      167.50      2.60 o
   6   9  16       70.93       70.20      2.51 o
   7   9  16       69.87       71.39      1.89 o
   8   9  16       22.43       16.59      0.69 o
   9   9  16        0.50        1.81      0.43 o
  10   9  16        1.30        0.90      0.52 o
   1  10  16        0.73        1.78      0.60 o
   2  10  16       66.46       72.63      1.32 o
   3  10  16        0.04        0.38      0.68 o
   4  10  16       19.26       22.04      1.11 o
   5  10  16        2.01        2.90      0.86 o
   6  10  16      112.25      128.60      7.56 o
   7  10  16       11.59        7.81      0.59 o
   8  10  16       11.03       14.18      0.61 o
   9  10  16      155.95      165.07      1.94 o
   3  11  16        9.31        9.01      0.60 o
   4  11  16        4.48        2.94      0.65 o
   5  11  16       61.34       65.00      1.45 o
   6  11  16       33.49       34.94      1.18 o
   7  11  16       42.59       51.48      0.82 o
   8  11  16       46.59       50.96      0.96 o
   5  12  16        6.98        7.66      0.61 o
   6  12  16       82.80       98.82      1.42 o
   7  12  16       15.99       16.34      0.71 o
   3   1  17       56.47       68.03      1.14 o
   4   1  17        1.31        1.04      0.50 o
   5   1  17        0.31        0.35      0.47 o
  -1   2  17       28.35       32.90      3.73 o
   0   2  17      118.03      133.06      1.40 o
   1   2  17       68.43       65.32      0.96 o
   2   2  17        1.90        1.70      0.59 o
   3   2  17       41.80       44.44      1.10 o
   4   2  17        3.41        1.10      0.60 o
   5   2  17        9.75       11.32      0.77 o
   6   2  17       70.48       60.72      1.14 o
  -1   3  17        0.00        0.25      0.38 o
   0   3  17       38.89       44.20      0.97 o
   1   3  17        4.91        6.40      0.60 o
   2   3  17        3.89        2.99      0.62 o
   3   3  17       30.17       32.16      1.09 o
   4   3  17       40.12       47.03      1.29 o
   5   3  17       12.84       10.69      0.85 o
   6   3  17      252.87      249.00      2.39 o
   7   3  17        8.24       10.04      0.64 o
  -1   4  17        4.27        8.60      0.90 o
   0   4  17       39.78       44.14      4.85 o
   1   4  17       14.34       15.74      0.72 o
   2   4  17       10.89        9.44      0.71 o
   3   4  17       61.92       67.30      1.48 o
   4   4  17      180.30      173.56      2.32 o
   5   4  17      515.05      467.79      3.67 o
   6   4  17        2.27        1.61      0.68 o
   7   4  17        2.06        2.18      0.61 o
  -1   5  17       50.23       44.39      1.02 o
   0   5  17       23.31       23.51      2.68 o
   1   5  17       97.77      106.37      1.38 o
   2   5  17       52.61       56.16      1.22 o
   3   5  17       43.44       38.94      1.24 o
   4   5  17      270.78      253.08      2.84 o
   5   5  17        8.23        5.64      0.86 o
   6   5  17       24.01       31.48      1.14 o
   7   5  17        1.20        0.32      0.61 o
   8   5  17       70.31       92.89      0.97 o
  -1   6  17       19.43       24.29      0.80 o
   0   6  17       68.45       71.81      1.37 o
   1   6  17      216.12      237.85      2.49 o
   2   6  17      237.49      225.86      2.51 o
   3   6  17       42.14       44.52      1.31 o
   4   6  17        0.71        0.56      0.75 o
   5   6  17      213.00      216.72      2.67 o
   6   6  17       20.34       19.89      1.03 o
   7   6  17       28.77       27.38      0.74 o
   8   6  17       23.13       23.78      0.84 o
   0   7  17       53.97       56.08      1.17 o
   1   7  17      148.85      155.36      1.98 o
   2   7  17       31.01       35.42      1.21 o
   3   7  17      290.55      309.02     12.30 o
   4   7  17       69.99       79.11      5.00 o
   5   7  17       91.18       95.50      6.22 o
   6   7  17       59.90       65.85      2.77 o
   7   7  17       38.31       34.08      0.80 o
   8   7  17        0.13        0.49      0.40 o
   0   8  17       39.90       43.05      0.93 o
   1   8  17       37.14       39.75      1.04 o
   2   8  17        0.97        1.20      0.68 o
   3   8  17       12.39       13.59      1.06 o
   4   8  17       93.81      108.46      7.95 o
   5   8  17       17.12       15.50      0.98 o
   6   8  17       69.41       74.97      2.98 o
   7   8  17        0.24        0.45      0.48 o
   8   8  17        0.52        1.91      0.40 o
   2   9  17       83.97      103.95      1.38 o
   3   9  17      152.59      183.10      6.35 o
   4   9  17       77.49       89.95      1.57 o
   5   9  17        3.97        6.84      0.81 o
   6   9  17       12.90       10.13      0.53 o
   7   9  17      107.15      135.55      1.26 o
   8   9  17       11.76       13.30      0.70 o
   4  10  17        2.34        4.06      0.57 o
   5  10  17       46.50       62.65      1.27 o
   6  10  17       50.17       62.44      1.28 o
   7  10  17      125.53      160.15      1.81 o
   1   4  18      102.25      118.17      1.36 o
   4   4  18       33.10       36.41      0.86 o
   5   4  18        8.80       11.00      0.62 o
   1   5  18       97.33      133.64      1.47 o
   2   5  18       24.88       23.12      0.83 o
   3   5  18        7.05        3.73      0.61 o
   4   5  18       42.66       44.89      2.85 o
   5   5  18       97.57      113.50      1.51 o
   6   5  18       16.21       12.31      0.68 o
   2   6  18        0.82        1.73      0.60 o
   3   6  18      197.73      249.24      2.00 o
   4   6  18       71.71       74.80      1.25 o
   5   6  18        9.85       11.92      0.72 o
   6   6  18      143.22      167.19      1.79 o
   4   7  18      572.42      643.06      3.27 o
   5   7  18       27.20       29.89      0.93 o
   6   7  18      378.91      440.00      2.83 o
   5   8  18       85.78       95.66      1.37 o
   6   8  18      158.63      185.06      1.82 o
 
